# Supplementary material for: Etiologies, Risk Factors and Impact of Severe Diarrhea in the Under-Fives in Moramanga and Antananarivo, Madagascar
Source: PLoS One. 2016 Jul 13;11(7):e0158862. doi: 10.1371/journal.pone.0158862 (PMC4943590; doi:10.1371/journal.pone.0158862)
Supplement: S1 Supporting Information — (ZIP) [file pone.0158862.s001.zip]

Archive with 6 entries (5 files):
- Datajul2016/
- Datajul2016/Clinmicrob042016.xlsx
- Datajul2016/Treat042016.xlsx
- Datajul2016/Suivi1042016.xlsx
- Datajul2016/Sociodemo042016.xlsx
- Datajul2016/Suivi2042016.xlsx
