# Supplementary material for: Etiologies, Risk Factors and Impact of Severe Diarrhea in the Under-Fives in Moramanga and Antananarivo, Madagascar
Source: PLoS One. 2016 Jul 13;11(7):e0158862. doi: 10.1371/journal.pone.0158862 (PMC4943590; doi:10.1371/journal.pone.0158862)
Supplement: S1 Supporting Information — (ZIP) [file pone.0158862.s001.zip › Datajul2016/Clinmicrob042016.xlsx]

## Sheet: Data
Ident	statut	sexe	Selglai	Selsang	Selconsist	Vomis	Alimenf	allait	fievre	toux	dyspnee	evaldeshy	SROav	rehydav	atbav	Statutsortie	HAZdeb	Mcdeb	WHZdeb	MAdeb	SALMONELLE	SHIGEL	EPEC	CAMPY	Coinfec	Coinfectype	ROTAVIRUS	Genotyprota	ADENOVIRUS	TINTEST	Ehyst	Entcoli	Giardia	ASCARIS	TRICHOCP	Astrovirus
0014T	Temoin	Masculin					Normale	Oui									-2.398	1	2.179	0	0	0	0	0	0		0		0	0	0	0	0	0	0	0
0016T	Temoin	Feminin					Normale	Oui									0.458	0	1.885	0	0	0	0	0	0		0		0	0	0	0	0	0	0	0
0016C	Cas	Feminin	Oui	Non	liquides	1	Difficile	Oui	0	0	0	B	Non	Non	Oui	Guerison	-1.512	0	0.543	0	0	0	0	0	0		0		0	0	0	0	0	0	0	0
0062T	Temoin	Feminin					Normale	Oui									-2.003	1	0.18	0	0	0	0	0	0		0		0	0	0	0	0	0	0	0
0285T	Temoin	Feminin					Normale	Oui									-2.003	1	1.852	0	0	0	0	0	0		1	G1	0	0	0	0	0	0	0	0
0296T	Temoin	Masculin					Normale	Non									1.78	0	-2.292	1	0	0	0	0	0		0		0	0	0	0	0	0	0	0
0296C	Cas	Masculin	Oui	Non	liquides	1	Normale	Oui	0	1	0	B	Non	Non	Non	En voie de guerison	0.782	0	-0.8	0	0	0	0	0	0		0		0	0	0	0	0	0	0	0
0008T	Temoin	Masculin					Normale	Oui									-5.578	1	3.281	0	0	0	0	0	0		0		0	0	0	0	0	0	0
0087T	Temoin	Masculin					Normale	Oui									-1.664	0	3.01	0	0	0	0	0	0		0		0	0	0	0	0	0	0	0
0233T	Temoin	Masculin					Normale	Oui									-6.556	1	12.82	0	0	0	0	0	0		0		0	0	0	0	0	0	0	0
0062C	Cas	Feminin	Non	Non	liquides	1	Normale	Oui	1	1	0	B	Non	Non	Non	Guerison	-0.511	0	-0.347	0	0	0	0	0	0		1	G2P4	0	0	0	0	0	0	0	0
0285C	Cas	Feminin	Oui	Non	liquides	1	Difficile	Oui	0	0	0	B	Non	Non	Non	En voie de guerison	-0.049	0	-0.461	0	0	0	0	0	1	BV	1	negative	1	0	0	0	0	0	0	0
0008C	Cas	Masculin	Non	Non	liquides	1	Impossible	Non	0	0	0	B	Non	Non	Oui	En voie de guerison	-1.395	0	-1.292	0	0	0	0	0	0		0		0	0	0	0	0	0	0
0014C	Cas	Masculin	Non	Non	liquides	1	Normale	Oui	0	1	0	B	Non	Non	Non	Guerison	-1.395	0	-3.459	1	0	0	0	0	0		1	G1P8	0	0	0	0	0	0	0	0
0057C	Cas	Masculin	Non	Non	liquides	0	Normale	Oui	1	1	1	B	Non	Non	Non	Guerison	-0.434	0	-1.891	0	0	0	0	0	0		0		0	0	0	0	0	0	0	0
0087C	Cas	Masculin	Oui	Non	liquides	1	Difficile	Oui	1	0	0	B	Non	Non	Non	Guerison	-3.798	1	4.122	0	0	0	0	0	0		1	G2P4	0	0	0	0	0	0	0	0
0233C	Cas	Masculin	Oui	Non	liquides	1	Difficile	Oui	0	0	0	B	Non	Non	Non	En voie de guerison	-3.798	1	1.479	0	0	0	0	0	0		1	G2P5	0	0	0	0	0	0	0	0
0236C	Cas	Feminin	Non	Non	liquides	1	Difficile	Oui	0	0	0	B	Non	Non	Non	Guerison	5.031	0	-2.099	1	0	0	0	0	0		0		0	0	0	0	0	0	0	0
0262C	Cas	Masculin	Non	Non	molles	0	Normale	Oui	1	1	1	B	Non	Non	Oui	Guerison	-2.356	1	-4.881	1	0	0	0	0	0		0		0	0	0	0	0	0	0	0
0283C	Cas	Feminin	Oui	Non	liquides	1	Difficile	Oui	1	0	0	B	Non	Non	Oui	Décédé	5.493	0	-3.767	1	0	0	0	0	0		0		0	0	0	0	0	0	0	0
0073T	Temoin	Feminin					Normale	Oui									0.412	0	-1.088	0	0	0	0	0	0		0		0	0	0	0	0	0	0	0
0211T	Temoin	Feminin					Normale	Oui									1.336	0	2.838	0	0	0	0	0	0		0		0	0	0	0	0	0	0	1
0003C	Cas	Masculin	Non	Non	molles	0	Normale	Oui	1	0	0	B	Non	Non	Non	En voie de guerison	-1.369	0	-0.48	0	0	0	0	0	0		0		0	0	0	0	0	0	0	0
0086C	Cas	Masculin	Non	Non	liquides	1	Normale	Non	0	1	0	B	Oui	Non	Oui	Guerison	-4.212	1	0.522	0	0	0	0	0	1	BV	1	negative	0	0	0	0	0	0	0	1
0211C	Cas	Feminin	Oui	Non	liquides	1	Difficile	Oui	1	1	0	B	Non	Non	Oui	Guerison	-4.068	1	2.991	0	0	0	0	0	0		1	G1P8	0	0	0	0	0	0	0	0
0250C	Cas	Feminin	Oui	Non	liquides	1	Difficile	Oui	0	1	0	B	Non	Non	Non	Guerison	-1.813	0	-0.331	0	0	0	0	0	0		0		0	0	0	0	0	0	0	0
0011C	Cas	Masculin	Non	Non	liquides	1	Impossible	Oui	1	1	0	C	Oui	Oui	Oui	Guerison	-1.843	0	-1.49	0	0	0	0	0	0		1	G2P4	0	0	0	0	0	0	0	0
0220C	Cas	Masculin	Non	Non	molles	1	Normale	Oui	0	1	0	C	Non	Oui	Non	Guerison	-0.896	0	-3.55	1	0	0	0	0	0		0		0	0	0	0	0	0	0	0
0057T	Temoin	Masculin					Normale	Oui									-1.843	0	-0.172	0	0	0	0	0	0		0		0	0	0	0	0	0	0	0
0220T	Temoin	Masculin					Normale	Oui									0.525	0	1.127	0	0	0	0	0	0		0		0	0	0	0	0	0	0	0
0061C	Cas	Masculin	Non	Non	molles	1	Normale	Oui	0	0	0	B	Oui	Non	Non	Guerison	-2.636	1	-1.028	0	0	0	0	0	0		0		0	0	0	0	0	0	0	0
0073C	Cas	Feminin	Non	Non	liquides	0	Normale	Non	1	1	1	B	Non	Non	Non	Guerison	1.433	0	-0.657	0	0	0	0	0	0		0		0	0	0	0	0	0	0	0
0253C	Cas	Masculin	Oui	Non	liquides	1	Difficile	Oui	1	1	1	B	Non	Non	Non	En voie de guerison	-1.235	0	-1.253	0	0	0	0	0	0		0		0	0	0	0	0	0	0	0
0273C	Cas	Masculin	Oui	Non	moulees	0	Normale	Oui	1	1	0	B	Non	Non	Non	Guerison	-3.103	1	-4.718	1	0	0	0	0	0		0		0	0	0	0	0	0	0	0
0012C	Cas	Masculin	Non	Non	liquides	1	Impossible	Oui	1	1	0	B	Oui	Non	Oui	Guerison	1.101	0	-3.73	1	0	0	0	0	0		0		0	0	0	0	0	0	0	0
0065C	Cas	Masculin	Non	Non	liquides	0	Normale	Oui	1	0	0	B	Oui	Non	Non	Guerison	-0.768	0	-1.773	0	0	0	0	0	0		1	G2P4	0	0	0	0	0	0	0	0
0079C	Cas	Feminin	Non	Non	liquides	1	Normale	Non	0	0	0	B	Non	Non	Non	Guerison	-0.772	0	-2.06	1	0	0	1	0	1	BV	1	G2P4	0	0	0	0	0	0	0	0
0270C	Cas	Feminin	Non	Non	molles	0	Difficile	Oui	1	1	0	B	Non	Non	Oui	Guerison	5.403	0	-0.598	0	0	0	0	0	0		0		0	0	0	0	0	0	0	0
0003T	Temoin	Masculin					Normale	Oui									-1.702	0	1.247	0	0	0	0	0	0		0		0	0	0	0	0	0	0	0
0011T	Temoin	Masculin					Normale	Oui									-1.702	0	1.247	0	0	0	0	0	1	BV	1	G2P4	0	0	0	0	0	1	0	0
0024T	Temoin	Masculin					Normale	Oui									-4.037	1	2.402	0	0	0	0	0	0		0		0	0	0	0	0	0	0	0
0218T	Temoin	Masculin					Normale	Oui									1.101	0	0.391	0	0	0	0	0	0		0		0	0	0	0	0	0	0	0
0236T	Temoin	Feminin					Normale	Oui									0.11	0	-3.274	1	0	0	0	0	0		0		0	0	0	0	0	0	0	0
0240T	Temoin	Feminin					Normale	Oui									1.874	0	-0.223	0	0	0	0	0	0		0		0	0	0	0	0	0	0	0
0262T	Temoin	Masculin					Normale	Oui									-1.702	0	-0.957	0	0	0	0	0	0		0		0	0	0	0	0	0	0	0
0272T	Temoin	Feminin					Normale	Oui									-0.331	0	1.307	0	0	0	0	0	0		0		0	0	0	0	0	0	0	0
0024C	Cas	Masculin	Oui	Non	liquides	1	Difficile	Oui	0	0	0	B	Oui	Non	Non	Guerison	-1.456	0	-1.526	0	0	0	0	0	0		1	G1P8	0	0	0	0	0	0	0	0
0265C	Cas	Masculin	Oui	Non	molles	1	Normale	Oui	0	1	0	B	Non	Non	Non	Guerison	-0.074	0	-0.985	0	0	0	0	0	0		0		0	0	0	0	0	0	0	0
0272C	Cas	Feminin	Oui	Non	molles	1	Normale	Oui	1	1	0	B	Non	Non	Oui	Guerison	0.309	0	0.752	0	0	0	0	0	0		0		0	0	0	0	0	0	0	0
0017C	Cas	Feminin	Non	Non	liquides	1	Normale	Non	0	1	0	B	Non	Non	Non	Guerison	-2.714	1	-1.582	0	0	0	0	0	0		1	G1P8	1	0	0	0	0	0	0	0
0081C	Cas	Masculin	Non	Non	liquides	0	Normale	Oui	1	1	1	B	Oui	Non	Non	Guerison	-1.917	0	-2.216	1	0	0	0	0	0		0		0	0	0	0	0	0	0	0
0240C	Cas	Feminin	Oui	Non	liquides	1	Difficile	Oui	1	1	0	B	Non	Non	Oui	Guerison	-0.987	0	-1.403	0	0	0	0	0	0		0		0	0	0	0	0	0	0	0
0288C	Cas	Feminin	Non	Non	liquides	1	Difficile	Oui	1	1	0	B	Non	Non	Non	En voie de guerison	0.309	0	-1.134	0	0	0	0	0	0		0		0	0	0	0	0	0	0	0
0300C	Cas	Masculin	Oui	Non	molles	1	Difficile	Oui	0	0	0	B	Oui	Non	Non	En voie de guerison	-2.838	1	-1.616	0	0	0	0	0	0		0		0	0	0	0	0	0	0	0
0017T	Temoin	Feminin					Normale	Oui									-0.555	0	-0.061	0	0	0	0	0	0		0		0	0	0	0	0	0	0	0
0028T	Temoin	Masculin					Normale	Oui									-1.456	0	0.262	0	0	0	0	0	0		0		0	0	0	0	0	0	0	0
0042T	Temoin	Masculin					Normale	Oui									-1.456	0	-0.059	0	0	0	0	0	0		0		0	0	0	0	0	0	0	1
0061T	Temoin	Masculin					Normale	Oui									-2.838	1	-0.142	0	0	0	0	0	0		0		0	0	0	0	0	0	0	0
0065T	Temoin	Masculin					Normale	Oui									-1.456	0	1.253	0	0	0	0	0	0		0		0	0	0	0	0	0	0	0
0079T	Temoin	Feminin					Normale	Oui									-0.123	0	0.151	0	0	0	0	0	0		0		0	0	0	0	0	0	0	0
0081T	Temoin	Masculin					Normale	Oui									-0.996	0	-0.435	0	0	0	0	0	0		0		0	0	0	0	0	0	0	0
0086T	Temoin	Feminin					Normale	Oui									0.309	0	0.665	0	0	0	0	0	0		1	negative	0	0	0	0	0	0	0	0
0250T	Temoin	Feminin					Normale	Oui									2.469	0	-2.264	1	0	0	0	0	0		0		0	0	0	0	0	0	0	0
0253T	Temoin	Masculin					Normale	Oui									-2.838	1	1.204	0	0	0	0	0	0		0		0	0	0	0	0	0	0	0
0282T	Temoin	Feminin					Normale	Oui									1.173	0	0.314	0	0	0	0	0	0		0		0	0	0	0	0	0	0	0
0283T	Temoin	Feminin					Normale	Oui									-2.282	1	1.447	0	0	0	0	0	0		0		0	0	0	0	0	0	0	0
0288T	Temoin	Feminin					Normale	Oui									1.605	0	0.674	0	0	0	0	0	0		0		0	0	0	0	0	0	0	0
0282C	Cas	Feminin	Non	Non	liquides	1	Normale	Oui	1	1	0	B	Non	Non	Oui	Guerison	-2.863	1	-2.02	1	0	0	0	0	0		1	G1P8	0	0	0	0	0	0	0	0
0027C	Cas	Feminin	Non	Non	liquides	1	Difficile	Oui	0	0	1	B	Non	Non	Non	Guerison	-7.935	1	11.13	0	0	0	0	0	0		1	G1P8	0	0	0	0	0	0	0	0
0042C	Cas	Masculin	Oui	Non	liquides	1	Difficile	Oui	0	0	0	B	Oui	Non	Oui	Guerison	-0.282	0	-1.108	0	0	0	0	0	0		0		0	0	0	0	0	0	0	0
0077C	Cas	Feminin	Non	Non	liquides	1	Difficile	Oui	0	0	0	B	Oui	Non	Non	Guerison	3.055	0	-1.391	0	0	0	0	0	0		0		0	0	0	0	0	0	0	0
0258C	Cas	Masculin	Oui	Non	molles	1	Normale	Oui	1	1	0	B	Non	Non	Oui	Guerison	-1.642	0	-2.595	1	0	0	0	0	0		0		0	0	0	0	0	0	0	0
0012T	Temoin	Masculin					Normale	Oui									-3.908	1	1.435	0	0	0	0	0	0		0		0	0	0	0	0	0	0	0
0040T	Temoin	Masculin					Normale	Oui													0	0	0	0	0		0		0	0	0	0	0	0	0	0
0068T	Temoin	Masculin					Normale	Oui									-3.908	1	0.495	0	0	0	0	0	0		0		0	0	0	0	0	0	0	0
0084T	Temoin	Feminin					Normale	Oui									2.209	0	1.402	0	0	0	0	0	0		0		0	0	0	0	0	0	0	0
0097T	Temoin	Masculin					Normale	Oui									-3.002	1	-0.458	0	0	0	0	0	0		0		0	0	0	0	0	0	0	0
0201T	Temoin	Masculin					Normale	Oui									0.171	0	-0.652	0	0	0	0	0	0		0		0	0	0	0	0	0	0	0
0212T	Temoin	Feminin					Normale	Oui									-2.44	1	1.203	0	0	0	0	0	0		0		0	0	0	0	0	0	0	0
0237T	Temoin	Feminin					Normale	Oui									1.364	0	0.539	0	0	0	0	1	0		0		0	0	0	0	0	0	0	0
0248T	Temoin	Feminin					Normale	Oui									-2.863	1	0.541	0	0	0	0	0	0		0		0	0	0	0	0	0	0	0
0273T	Temoin	Masculin					Normale	Oui									-0.282	0	-0.327	0	0	0	0	0	0		0		0	0	0	0	0	0	0	0
0298T	Temoin	Masculin					Normale	Oui									-3.455	1	-0.325	0	0	0	0	0	0		0		0	0	0	0	0	0	0	0
0097C	Cas	Masculin	Non	Non	liquides	1	Difficile	Oui	1	0	0	B	Non	Non	Non	Guerison	-1.325	0	-0.346	0	0	0	0	0	0		0		0	0	0	0	0	0	0	0
0218C	Cas	Masculin	Oui	Non	moulees	0	Impossible	Oui	0	0	0	B	Oui	Non	Oui	Guerison	-1.77	0	-2.208	1	0	0	0	0	0		0		0	0	0	0	0	0	0	0
0028C	Cas	Masculin	Non	Non	liquides	1	Difficile	Oui	0	0	0	B	Oui	Non	Non	Guerison	0.459	0	-1.666	0	0	0	0	0	0		1	G1P8	0	0	0	0	0	0	0	0
0049C	Cas	Masculin	Non	Non	molles	1	Difficile	Oui	0	0	0	B	Non	Non	Non	Guerison	-1.77	0	-1.553	0	0	0	0	0	0		1	G1P8	0	0	0	0	0	0	0	0
0201C	Cas	Masculin	Oui	Non	molles	1	Normale	Oui	1	1	0	B	Oui	Non	Oui	Guerison	-0.879	0	-0.278	0	0	0	0	0	0		1	G1P8	0	0	0	0	0	0	0	0
0237C	Cas	Feminin	Non	Non	molles	1	Difficile	Oui	1	1	0	B	Oui	Non	Non	En voie de guerison					0	0	0	0	0		1	G2P4	0	0	0	0	0	0	0	0
0246C	Cas	Feminin	Non	Non	liquides	1	Normale	Oui	0	1	0	B	Non	Non	Non	Guerison	-1.302	0	-3.688	1	0	0	0	0	0		0		0	0	0	0	0	0	0	0
0248C	Cas	Feminin	Non	Non	liquides	1	Difficile	Oui	0	1	0	B	Oui	Non	Oui	Guerison	2.837	0	-4.004	1	0	0	0	0	0		0		0	0	0	0	0	0	0	0
0255C	Cas	Masculin	Oui	Non	liquides	1	Difficile	Oui	0	0	0	B	Non	Non	Oui	Guerison	1.796	0	-1.781	0	0	0	0	0	0		0		1	0	0	0	0	0	0	0
0260C	Cas	Feminin	Oui	Non	liquides	1	Normale	Oui	0	1	0	B	Non	Non	Non	Guerison	-0.061	0	-0.934	0	0	0	0	0	0		1	G2	0	0	0	0	0	0	0	0
0281C	Cas	Feminin	Non	Non	liquides	1	Difficile	Oui	0	0	0	B	Non	Non	Non	Guerison	-0.888	0	1.251	0	0	0	0	0	0		1	G3P8	0	0	0	0	0	0	0	0
0287C	Cas	Feminin	Oui	Oui	liquides	1	Difficile	Non	1	0	0	B	Oui	Non	Oui	En voie de guerison	0.353	0	0.044	0	0	0	0	0	0		0		0	0	0	0	0	0	0	0
0039C	Cas	Feminin	Non	Non	liquides	1	Impossible	Oui	1	1	1	C	Oui	Non	Oui	Guerison	-0.474	0	-3.978	1	0	0	0	0	0		1	G12P6	0	0	0	0	0	0	0	0
0022T	Temoin	Masculin					Normale	Oui									5.362	0	1.73	0	0	0	0	0	0		0		0	0	0	0	0	0	0	0
0027T	Temoin	Feminin					Normale	Oui									-1.716	0	-0.061	0	0	0	0	0	0		0		0	0	0	0	0	0	0	0
0075T	Temoin	Masculin					Normale	Oui									-3.108	1	1.15	0	0	0	0	0	0		0		0	0	0	0	0	0	0	0
0078T	Temoin	Feminin					Normale	Oui									-0.474	0	1.248	0	0	0	0	0	0		1	negative	0	0	0	0	0	0	0	0
0088T	Temoin	Masculin					Normale	Oui									-3.999	1	0.886	0	0	0	0	0	0		0		0	0	0	0	0	0	0	0
0226T	Temoin	Masculin					Normale	Oui									4.916	0	0.796	0	0	0	0	0	0		0		0	0	0	0	0	0	0	0
0255T	Temoin	Masculin					Normale	Oui									0.459	0	0.534	0	0	0	0	0	0		0		0	0	0	0	0	0	0	0
0260T	Temoin	Feminin					Normale	Oui									-0.888	0	0.217	0	0	0	0	0	0		0		0	0	0	0	0	0	0	0
0263T	Temoin	Feminin					Normale	Oui									4.079	0	0.012	0	0	0	0	0	0		0		0	0	0	0	0	0	0	0
0265T	Temoin	Masculin					Normale	Oui									0.013	0	0.44	0	0	0	0	0	0		0		0	0	0	0	0	0	0	0
0276T	Temoin	Feminin					Normale	Oui									-0.888	0	1.251	0	0	0	0	0	0		0		0	0	0	0	0	0	0	0
0293T	Temoin	Masculin					Normale	Oui									-0.879	0	2.578	0	0	0	0	0	0		0		0	0	0	0	0	0	0	0
0300T	Temoin	Masculin					Normale	Oui									-2.662	1	0.155	0	0	0	0	0	0		0		0	0	0	0	0	0	0	0
0050C	Cas	Masculin	Oui	Non	liquides	1	Normale	Non	1	0	0	B	Non	Non	Non	Guerison	0.759	0	-3.542	1	0	0	0	0	0		1	G1P8	0	0	0	0	0	0	0	0
0299C	Cas	Masculin	Non	Non	molles	0	Difficile	Oui	1	1	1	B	Non	Non	Non	Décédé	-6.682	1	-4.303	1	0	0	0	0	0		0		0	0	0	0	0	0	0	0
0040C	Cas	Masculin	Oui	Non	liquides	1	Normale	Oui	0	0	0	B	Oui	Non	Oui	Guerison	1.197	0	-0.004	0	0	0	0	0	0		1	G12P6	0	0	0	0	0	0	0	0
0068C	Cas	Masculin	Oui	Non	molles	0	Difficile	Oui	0	1	0	B	Non	Non	Non	Guerison	-2.743	1	-2.322	1	0	0	0	0	0		0		0	0	0	0	0	0	0	0
0075C	Cas	Masculin	Non	Non	liquides	1	Impossible	Oui	1	0	0	B	Oui	Non	Non	Guerison	-1.867	0	-2.949	1	0	0	0	0	0		1	G2P4	0	0	0	0	0	0	0	0
0082C	Cas	Masculin	Non	Non	liquides	1	Difficile	Oui	0	1	0	B	Oui	Non	Oui	Guerison	-0.554	0	-1.539	0	0	0	0	0	0		1	G2P4	0	0	0	0	0	0	0	0
0090C	Cas	Masculin	Oui	Oui	liquides	1	Impossible	Oui	1	1	0	B	Oui	Non	Non	Guerison	-1.867	0	-1.277	0	0	0	0	0	0		1	G2P4	0	0	0	0	0	0	0	0
0202C	Cas	Feminin	Oui	Non	molles	1	Difficile	Oui	1	0	0	B	Oui	Non	Oui	En voie de guerison	-0.189	0	-3.613	1	0	0	0	0	0		0		0	0	0	0	0	0	0	0
0212C	Cas	Feminin	Non	Non	liquides	1	Difficile	Oui	0	0	0	B	Non	Non	Oui	Guerison	-0.594	0	-0.363	0	0	0	0	0	0		1	G1P8	0	0	0	0	0	0	0	0
0217C	Cas	Feminin	Non	Non	liquides	1	Difficile	Oui	1	1	0	B	Oui	Oui	Non	Guerison	-3.026	1	-1.849	0	0	0	0	0	0		0		0	0	0	0	0	0	0	0
0290C	Cas	Feminin	Oui	Non	liquides	1	Difficile	Oui	1	0	0	B	Oui	Non	Oui	Décédé	-2.621	1	-6.857	1	0	0	0	0	0		0		0	0	0	0	0	0	0	0
0298C	Cas	Masculin	Non	Non	liquides	1	Difficile	Non	0	0	0	B	Non	Non	Non	Guerison	-3.618	1	1.295	0	0	0	0	0	0		1	G3P8	0	0	0	0	0	0	0	0
0001T	Temoin	Feminin					Normale	Oui									-0.189	0	-1.546	0	0	0	0	0	0		0		0	0	0	0	0	0	0	0
0021T	Temoin	Feminin					Normale	Oui									-1.81	0	0.524	0	0	0	0	0	1	PV	1	G8	0	0	0	0	0	1	0	0
0039T	Temoin	Feminin					Normale	Oui									-1.405	0	-1.134	0	0	0	0	0	0		1	negative	0	0	0	0	0	0	0	0
0063T	Temoin	Masculin					Normale	Oui									-2.743	1	1.264	0	0	0	0	0	0		0		0	0	0	0	0	0	0	0
0066T	Temoin	Feminin					Normale	Oui									-1.405	0	1.606	0	0	0	0	0	0		0		0	0	0	0	0	0	0	0
0082T	Temoin	Masculin					Normale	Oui									-1.867	0	0.346	0	0	0	0	0	0		1	negative	0	0	0	0	0	0	0	0
0246T	Temoin	Feminin					Normale	Oui									-0.189	0	-1.183	0	0	0	0	0	0		0		0	0	0	0	0	0	0	0
0258T	Temoin	Masculin					Normale	Oui									-3.618	1	1.439	0	0	0	0	0	0		0		0	0	0	0	0	0	0	0
0266T	Temoin	Masculin					Normale	Oui									0.322	0	0.259	0	0	0	0	0	0		0		0	0	0	0	0	0	0	0
0287T	Temoin	Feminin					Normale	Oui									-0.189	0	0.302	0	0	0	0	0	0		0		0	0	0	0	0	0	0	0
0228C	Cas	Masculin	Non	Non	liquides	0	Difficile	Oui	0	1	1	B	Oui	Non	Non	En voie de guerison	-4.098	1	-5.703	1	0	0	0	0	0		1	negative	0	0	0	0	0	0	0	0
0266C	Cas	Masculin	Oui	Non	liquides	1	Difficile	Non	0	0	0	B	Non	Non	Oui	Guerison	1.483	0	-0.985	0	0	0	0	0	0		1	G3P8	0	0	0	0	0	0	0	0
0001C	Cas	Feminin	Oui	Oui	liquides	0	Difficile	Non	0	1	0	B	Non	Non	Non	Guerison	-2.292	1	-4.592	1	0	0	0	0	0		0		0	0	0	0	0	0	0	0
0002C	Cas	Feminin	Non	Non	molles	1	Difficile	Oui	0	0	0	B	Oui	Non	Non	En voie de guerison	-0.706	0	1.606	0	0	0	0	0	0		1	G2P4	0	0	0	0	0	0	0	0
0015C	Cas	Masculin	Non	Non	liquides	1	Impossible	Oui	0	0	0	B	Oui	Non	Oui	Guerison	0.195	0	-3.144	1	0	0	0	0	0		1	G1P8	0	0	0	0	0	0	0	0
0020C	Cas	Masculin	Non	Non	liquides	1	Difficile	Oui	0	1	0	B	Non	Non	Non	Guerison	-1.522	0	-0.742	0	0	0	1	0	1	BV	1	G1P8	0	0	0	0	0	0	0	0
0030C	Cas	Feminin	Non	Non	liquides	1	Difficile	Oui	1	0	0	B	Non	Non	Non	Guerison	0.088	0	0.176	0	0	0	0	0	0		0		0	0	0	0	0	0	0	0
0034C	Cas	Masculin	Non	Non	liquides	1	Difficile	Oui	0	0	0	B	Non	Non	Non	Guerison	-1.093	0	-1.294	0	0	0	0	0	0		1	G2P4	0	0	0	0	0	0	0	0
0035C	Cas	Masculin	Non	Non	liquides	1	Difficile	Oui	1	1	0	B	Oui	Non	Oui	Guerison	-0.235	0	-0.835	0	0	0	0	0	0		1	G1P8	0	0	0	0	0	0	0	0
0063C	Cas	Masculin	Oui	Non	liquides	0	Difficile	Oui	0	1	0	B	Oui	Non	Non	Guerison	-0.664	0	-1.445	0	0	0	0	0	0		0		0	0	0	0	0	0	0	0
0066C	Cas	Feminin	Oui	Oui	molles	1	Difficile	Non	1	0	0	B	Oui	Non	Oui	Guerison	-1.896	0	-3.534	1	0	0	0	0	0		0		0	0	0	0	0	0	0	0
0076C	Cas	Feminin	Oui	Non	liquides	1	Normale	Oui	1	0	0	B	Non	Non	Oui	Guerison	-2.689	1	-2.066	1	0	0	0	0	0		0		0	0	0	0	0	0	0	0
0084C	Cas	Feminin	Oui	Non	liquides	1	Difficile	Oui	0	0	0	B	Non	Non	Non	Guerison	-2.292	1	-1.884	0	0	0	1	0	1	BV	0		0	0	0	0	0	0	0	1
0221C	Cas	Masculin	Non	Non	liquides	1	Difficile	Oui	1	1	0	B	Non	Non	Non	Guerison	-6.244	1	-0.818	0	0	0	0	0	0		0		0	0	0	0	0	0	0	0
0226C	Cas	Masculin	Oui	Non	liquides	1	Impossible	Oui	1	0	0	B	Non	Non	Non	Guerison	-2.381	1	-4.235	1	0	0	0	0	0		0		0	0	0	0	0	0	0	0
0230C	Cas	Masculin	Oui	Non	liquides	1	Difficile	Oui	1	1	0	B	Oui	Non	Oui	En voie de guerison	-5.386	1	-2.981	1	0	0	0	0	0		0		0	0	0	0	0	0	0	0
0231C	Cas	Masculin	Non	Non	liquides	1	Difficile	Oui	0	0	0	B	Non	Non	Non	Guerison	-1.093	0	-4.273	1	0	0	0	0	0		1	G1P8	0	0	0	0	0	0	0	0
0249C	Cas	Masculin	Non	Non	liquides	1	Difficile	Oui	1	0	0	B	Oui	Non	Non	En voie de guerison	1.053	0	-0.979	0	0	0	0	0	1	BV	1	G2P4	0	0	0	0	0	0	0	1
0276C	Cas	Masculin	Non	Non	liquides	1	Difficile	Non	0	1	0	B	Oui	Non	Oui	Guerison	-1.952	0	-3.504	1	0	0	0	0	0		1	G3P8	0	0	0	0	0	0	0	0
0286C	Cas	Masculin	Oui	Non	liquides	1	Difficile	Oui	0	0	0	B	Oui	Non	Non	Guerison	-1.522	0	-2.663	1	0	0	0	0	0		1	G1P8	0	0	0	0	0	0	0	0
0088C	Cas	Masculin	Oui	Non	molles	1	Difficile	Oui	1	1	0	C	Non	Non	Non	Guerison	-1.522	0	-4.009	1	0	0	0	0	0		1	G2P4	0	0	0	0	0	0	0	0
0289C	Cas	Feminin	Non	Non	liquides	1	Impossible	Non	1	1	0	C	Non	Oui	Non	Décédé	-5.862	1	-2.451	1	0	0	0	0	0		0		0	0	0	0	0	0	0	0
0002T	Temoin	Feminin					Normale	Oui									-3.086	1	1.437	0	0	0	0	0	0		0		0	0	0	0	0	0	0	0
0018T	Temoin	Feminin					Normale	Non									1.278	0	-0.969	0	0	0	0	0	0		0		0	0	0	0	0	0	0	1
0030T	Temoin	Feminin					Normale	Oui									-2.689	1	1.279	0	0	0	0	0	0		0		0	0	0	0	0	0	0	1
0034T	Temoin	Masculin					Normale	Oui									-2.381	1	-0.501	0	0	0	0	0	0		0		0	0	0	0	0	0	0	0
0035T	Temoin	Masculin					Normale	Oui									-0.235	0	1.69	0	0	0	1	0	0		1	G2P4	0	0	0	0	0	0	0	0
0048T	Temoin	Feminin					Normale	Oui									-0.309	0	0.969	0	0	0	1	0	0		0		0	0	0	0	0	0	0	0
0049T	Temoin	Masculin					Normale	Oui									-1.522	0	-1.168	0	0	0	0	0	0		0		0	0	0	0	0	0	0	0
0076T	Temoin	Feminin					Normale	Oui									-3.086	1	0.718	0	0	0	0	0	0		0		0	0	0	0	0	0	0	0
0202T	Temoin	Feminin					Normale	Non									2.864	0	0.122	0	0	0	0	0	0					0	0	0	0	0	0
0230T	Temoin	Masculin					Normale	Oui									0.624	0	-0.129	0	0	0	0	0	0		0		0	0	0	0	0	0	0	0
0249T	Temoin	Masculin					Normale	Non									0.195	0	-0.393	0	0	0	0	0	0		0		0	0	0	0	0	0	0	0
0254T	Temoin	Masculin					Normale	Oui									-0.664	0	0.534	0	0	0	0	0	0		0		0	0	0	0	0	0	0	0
0281T	Temoin	Feminin					Normale	Oui									-2.292	1	1.425	0	0	0	0	0	0		1	G1	0	0	0	0	0	0	0	0
0286T	Temoin	Feminin					Normale	Oui									1.278	0	-0.161	0	0	0	0	0	0		0		0	0	0	0	0	0	0	0
0290T	Temoin	Feminin					Normale	Oui									0.088	0	1.527	0	0	0	0	0	0		0		0	0	0	0	0	0	0	0
0299T	Temoin	Masculin					Normale	Oui									-1.522	0	2.594	0	0	0	0	0	0		0		1	0	0	0	0	0	0	0
0022C	Cas	Masculin	Oui	Non	molles	1	Normale	Non	1	1	0	B	Non	Non	Non	Guerison	1.793	0	-3.117	1	0	0	0	0	0		1	G1P8	0	0	0	0	0	0	0	0
0038C	Cas	Masculin	Oui	Non	molles	1	Difficile	Oui	0	1	0	B	Non	Non	Non	Guerison	-2.416	1	-2.14	1	0	0	0	0	0		0		1	0	0	0	0	0	0	0
0041C	Cas	Masculin	Non	Non	liquides	1	Difficile	Oui	1	0	0	B	Non	Non	Oui	Guerison	1.793	0	-3.343	1	0	0	0	0	0		1	G1P8	0	0	0	0	0	0	0	0
0048C	Cas	Feminin	Non	Non	liquides	0	Difficile	Non	1	1	0	B	Non	Non	Non	Guerison	-2.332	1	-2.402	1	0	0	0	0	0		0		0	0	0	0	0	0	0	0
0078C	Cas	Masculin	Oui	Non	liquides	1	Difficile	Oui	0	0	0	B	Oui	Non	Non	Guerison	-1.574	0	-3.033	1	0	0	0	0	0		1	G2P4	0	0	0	0	0	0	0	0
0207C	Cas	Masculin	Oui	Oui	liquides	1	Difficile	Oui	1	0	0	B	Oui	Non	Non	Guerison	0.952	0	-2.499	1	0	0	0	0	0		0		0	0	0	0	0	0	0	0
0225C	Cas	Masculin	Non	Non	liquides	1	Impossible	Oui	0	1	0	B	Oui	Non	Non	Guerison	-2.416	1	-0.839	0	0	0	0	0	0		0		0	0	0	0	0	0	0	0
0239C	Cas	Masculin	Non	Non	liquides	1	Difficile	Oui	1	1	0	B	Non	Non	Oui	Guerison	-1.574	0	-3.706	1	0	0	0	0	0		0		0	0	0	0	0	0	0	0
0263C	Cas	Feminin	Oui	Non	liquides	1	Difficile	Oui	0	0	0	B	Oui	Non	Oui	Guerison	-1.167	0	-2.038	1	0	0	0	0	0		1	G1P8	0	0	0	0	0	0	0	0
0292C	Cas	Masculin	Oui	Non	liquides	1	Normale	Oui	0	0	0	B	Non	Non	Non	Guerison	-2.416	1	-3.027	1	0	0	0	0	1	BV	1	G3P8	0	0	0	0	0	0	0	0
0293C	Cas	Masculin	Non	Non	liquides	0	Difficile	Oui	1	0	0	B	Oui	Non	Oui	Guerison	-2.836	1	-2.938	1	0	0	0	0	0		1	G3P8	0	0	0	0	0	0	0	0
0018C	Cas	Feminin	Non	Non	liquides	1	Difficile	Oui	0	1	0	C	Oui	Oui	Non	Guerison	-0.779	0	-1.912	0	0	0	0	0	0		1	G1P8	0	0	0	0	0	0	0	0
0009T	Temoin	Masculin					Normale	Oui									-2.416	1	1.225	0	0	0	0	0	0		0		0	0	0	0	0	0	0
0020T	Temoin	Masculin					Normale	Oui									-1.995	0	0.613	0	0	0	0	0	0		1	G1P8	0	0	0	0	0	0	0	0
0026T	Temoin	Masculin					Normale	Oui									-4.099	1	2.354	0	0	0	0	0	0		0		0	0	0	0	0	0	0	0
0041T	Temoin	Masculin					Normale	Oui									-2.416	1	0.573	0	0	0	0	0	0		0		0	0	0	0	0	0	0	0
0043T	Temoin	Feminin					Normale	Oui									-0.779	0	-0.353	0	0	0	0	0	0		0		0	0	0	0	0	0	0	0
0060T	Temoin	Feminin					Normale	Oui									-1.167	0	0.044	0	0	0	0	0	0		0		0	0	0	0	0	0	0	0
0090T	Temoin	Masculin					Normale	Oui									-2.836	1	2.338	0	0	0	0	0	0		1	G2	0	0	0	0	0	0	0	0
0289T	Temoin	Feminin					Normale	Oui									0.387	0	1.183	0	0	0	0	0	0		0		0	0	0	0	0	0	0	0
0284C	Cas	Feminin	Oui	Oui	liquides	0	Normale	Oui	1	0	0	B	Non	Non	Oui	En voie de guerison	-1.608	0	0.512	0	0	0	0	0	0		1	negative	0	0	0	0	0	0	0	0
0021C	Cas	Feminin	Oui	Non	liquides	1	Difficile	Oui	0	1	0	B	Oui	Non	Non	Guerison	-1.608	0	-2.325	1	0	0	0	0	0		1	G1P8	0	0	0	0	0	0	0	0
0037C	Cas	Masculin	Oui	Non	liquides	1	Difficile	Oui	0	0	0	B	Oui	Non	Non	Guerison	-1.208	0	-2.811	1	0	0	0	0	0		1	G1P4	0	0	0	0	0	0	0	0
0245C	Cas	Masculin	Non	Non	liquides	1	Normale	Oui	0	1	0	B	Non	Non	Non	Guerison	-3.268	1	-3.49	1	0	0	0	0	0		0		0	0	0	0	0	0	0	0
0009C	Cas	Masculin	Non	Non	liquides	1	Impossible	Oui	1	0	0	C	Oui	Non	Oui	Guerison	-3.681	1	0.839	0	0	0	0	0	0		1		0	0	0	0	0	0	0
0031C	Cas	Masculin	Oui	Non	liquides	1	Impossible	Oui	0	1	0	C	Non	Non	Non	En voie de guerison	-2.032	1	-2.359	1	0	0	0	0	0		1	G1P8	0	0	0	0	0	0	0	0
0010T	Temoin	Masculin					Normale	Oui									-1.62	0	1.021	0	0	0	0	0	0		0		0	0	0	0	0	0	0	0
0037T	Temoin	Masculin					Normale	Non									-1.208	0	-2.522	1	0	0	1	0	0		0		0	0	0	0	0	0	0	0
0050T	Temoin	Masculin					Normale	Oui									-1.208	0	-0.395	0	0	0	0	0	0		0		0	0	0	0	0	0	0	0
0071T	Temoin	Masculin					Normale	Oui									-3.268	1	0.251	0	0	0	0	0	0		0		0	0	0	0	0	0	0	0
0107T	Temoin	Masculin					Normale	Oui									-2.856	1	0.528	0	0	0	0	0	0		0		0	0	0	0	0	0	0	0
0207T	Temoin	Masculin					Normale	Oui									-1.62	0	0.408	0	0	0	0	0	0		0		0	0	0	0	0	0	0	0
0217T	Temoin	Feminin					Normale	Oui									-0.468	0	1.706	0	0	0	0	0	0		0		0	0	0	0	0	0	0	0
0228T	Temoin	Masculin					Normale	Oui									-0.796	0	-0.262	0	0	0	0	0	0		0		0	0	0	0	0	0	0	0
0292T	Temoin	Masculin					Normale	Oui									-1.208	0	1.971	0	0	0	0	0	0		0		0	0	0	0	0	0	0	0
0242C	Cas	Feminin	Non	Non	liquides	1	Difficile	Oui	1	0	0	B	Non	Non	Oui	Guerison	-1.258	0	-3.496	1	0	0	0	0	0		1	G1P8	0	0	0	0	0	0	0	0
0291C	Cas	Masculin	Oui	Non	molles	1	Difficile	Oui	0	0	0	B	Oui	Non	Non	En voie de guerison	-0.018	0	1.377	0	0	0	0	0	0		0		0	0	0	0	0	0	0	0
0026C	Cas	Masculin	Non	Non	liquides	1	Difficile	Oui	1	1	0	B	Oui	Non	Non	En voie de guerison	-1.229	0	-1.759	0	0	0	0	0	0		1	G1P8	0	0	0	0	0	0	0	0
0043C	Cas	Feminin	Oui	Non	liquides	1	Difficile	Oui	0	0	0	B	Oui	Non	Non	Guerison	-2.376	1	-3.527	1	0	0	0	1	1	BV	1	G12P6	0	0	0	0	0	0	0	0
0055C	Cas	Masculin	Non	Non	liquides	1	Impossible	Oui	0	0	0	B	Oui	Non	Non	Guerison	-0.018	0	-1.197	0	0	0	0	0	0		0		0	0	0	0	0	0	0	0
0071C	Cas	Masculin	Oui	Non	molles	1	Difficile	Oui	1	1	0	B	Non	Non	Oui	Guerison	-4.862	1	-1.122	0	0	0	0	0	0		0		0	0	0	0	0	0	0	0
0093C	Cas	Feminin	Non	Non	liquides	1	Difficile	Oui	0	1	0	B	Non	Non	Oui	Guerison	-2.003	1	-1.567	0	0	0	0	0	0		1	G2P4	0	0	0	0	0	0	0	0
0095C	Cas	Feminin	Non	Non	liquides	1	Difficile	Oui	1	1	0	B	Non	Non	Non	Guerison	-1.631	0	-0.768	0	0	0	0	0	0		0		0	0	0	0	0	0	0	0
0100C	Cas	Masculin	Oui	Non	liquides	1	Impossible	Oui	0	1	0	B	Non	Non	Non	Guerison	-3.651	1	-0.676	0	0	0	0	0	0		0		0	0	0	0	0	0	0	0
0206C	Cas	Feminin	Oui	Non	liquides	1	Difficile	Oui	0	0	0	B	Oui	Non	Oui	Guerison	-1.258	0	-1.938	0	0	0	0	0	0		1	G1P8	0	0	0	0	0	0	0	0
0208C	Cas	Feminin	Non	Non	liquides	1	Impossible	Oui	1	1	0	B	Oui	Non	Non	Guerison	-1.631	0	-1.357	0	0	0	0	0	0		1	G1P8	0	0	0	0	0	0	0	0
0209C	Cas	Feminin	Oui	Non	liquides	1	Difficile	Oui	0	1	0	B	Non	Non	Oui	Guerison	-1.631	0	-2.043	1	0	0	0	0	0		1	G1P8	0	0	0	0	0	0	0	0
0227C	Cas	Feminin	Oui	Non	liquides	1	Difficile	Oui	0	1	0	B	Oui	Non	Oui	En voie de guerison	0.232	0	-2.696	1	0	0	0	0	0		1	P8	0	0	0	0	0	0	0	0
0254C	Cas	Masculin	Oui	Non	liquides	0	Difficile	Oui	0	0	0	B	Oui	Non	Oui	Guerison	-1.633	0	-1.55	0	0	0	0	0	0		1	G2P4	0	0	0	0	0	0	0	0
0060C	Cas	Feminin	Non	Non	liquides	0	Impossible	Oui	1	0	0	C	Non	Non	Non	Guerison	-4.239	1	-4.512	1	0	0	0	1	0		0		0	0	0	0	0	0	0	0
0015T	Temoin	Masculin					Normale	Oui									-1.633	0	-0.35	0	0	0	0	0	0		0		0	0	0	0	0	0	0	0
0080T	Temoin	Masculin					Normale	Oui									0.385	0	-0.316	0	0	0	0	0	0		0		0	0	0	0	0	0	0	0
0093T	Temoin	Feminin					Normale	Oui									-0.513	0	-0.183	0	0	0	0	0	0		0		0	0	0	0	0	0	0	0
0209T	Temoin	Feminin					Normale	Oui									0.232	0	0.437	0	0	0	0	0	0		0		0	0	0	0	0	0	0	0
0221T	Temoin	Masculin					Normale	Oui									-2.44	1	0.822	0	0	0	0	0	0		0		0	0	0	0	0	0	0	0
0231T	Temoin	Masculin					Normale	Oui									-0.826	0	-1.339	0	0	0	0	0	0		0		0	0	0	0	0	0	0	1
0238T	Temoin	Feminin					Normale	Oui									-2.003	1	-2.038	1	0	0	0	0	0		0		0	0	0	0	0	0	0	0
0239T	Temoin	Masculin					Normale	Oui									-1.229	0	0.726	0	0	0	0	0	0		0		0	0	0	0	0	0	0	0
0242T	Temoin	Feminin					Normale	Oui									-0.886	0	-2.041	1	0	0	0	0	0		0		0	0	0	0	0	0	0	0
0019C	Cas	Masculin	Oui	Non	liquides	1	Difficile	Oui	0	1	0	B	Non	Non	Oui	Guerison	-0.459	0	-1.425	0	0	0	0	0	0		0		0	0	0	0	0	0	0	0
0080C	Cas	Masculin	Non	Non	molles	1	Normale	Oui	1	1	0	B	Non	Non	Oui	Guerison	-0.459	0	-1.334	0	0	0	0	0	0		1	G2P4	0	0	0	0	0	0	0	0
0094C	Cas	Masculin	Non	Non	liquides	1	Normale	Oui	0	0	0	B	Non	Non	Non	Guerison	-0.854	0	0.236	0	0	0	0	0	0		1	G2P4	0	0	0	0	0	0	0	0
0243C	Cas	Masculin	Oui	Non	liquides	1	Difficile	Non	0	0	0	B	Oui	Non	Oui	Guerison	-1.249	0	-1.533	0	0	0	0	0	1	BV	1	G2P4	0	0	0	0	0	0	0	1
0031T	Temoin	Masculin					Normale	Oui									-3.62	1	-1.495	0	0	0	0	0	0		1	G1P8	0	0	0	0	0	0	0	0
0032T	Temoin	Masculin					Normale	Oui									-2.83	1	-0.568	0	0	0	0	0	0		0		0	0	0	0	0	0	0	0
0100T	Temoin	Masculin					Normale	Oui									-2.435	1	2.734	0	0	0	0	0	0		0		0	0	0	0	0	0	0	0
0225T	Temoin	Masculin					Normale	Non									1.122	0	1.502	0	0	0	0	0	0		0		0	0	0	0	0	0	0	1
0045C	Cas	Masculin	Oui	Non	liquides	1	Impossible	Oui	0	0	0	B	Non	Non	Oui	Guerison	-0.082	0	0.316	0	0	0	0	0	0		0		0	0	0	0	0	0	0	0
0067C	Cas	Masculin	Non	Non	liquides	1	Normale	Non	0	1	0	B	Oui	Non	Non	Guerison	-0.469	0	-2.783	1	0	0	0	0	0		0		0	0	0	0	0	0	0	0
0085C	Cas	Masculin	Non	Non	liquides	1	Difficile	Oui	0	0	0	B	Oui	Non	Oui	Guerison	-0.856	0	-0.111	0	0	0	0	0	0		0		0	0	0	0	0	0	0	0
0096C	Cas	Masculin	Non	Non	liquides	1	Impossible	Oui	1	1	0	B	Non	Non	Non	Guerison	-1.243	0	-1.765	0	0	0	0	0	0		0		0	0	0	0	0	0	0	0
0200C	Cas	Masculin	Oui	Non	molles	1	Normale	Oui	1	0	0	B	Oui	Non	Non	Guerison	-0.082	0	-1.207	0	0	0	0	0	0		0		0	0	0	0	0	0	0	0
0241C	Cas	Masculin	Oui	Non	liquides	1	Normale	Oui	0	0	0	B	Oui	Non	Non	En voie de guerison	-0.469	0	-1.343	0	0	0	0	0	0		1	G2P4	0	0	0	0	0	0	0	0
0247C	Cas	Masculin	Oui	Non	molles	1	Difficile	Oui	1	0	0	B	Non	Non	Non	Guerison	-0.082	0	1.186	0	0	0	0	0	0		1	G1P8	0	0	0	0	0	0	0	0
0004T	Temoin	Masculin					Normale	Oui									-2.403	1	-1.348	0	0	0	0	0	0		0		0	0	0	0	0	0	0	0
0006T	Temoin	Masculin					Normale	Oui									-2.016	1	-1.225	0	0	0	0	0	0		0		0	0	0	0	0	0	0	0
0094T	Temoin	Masculin					Normale	Oui									-0.856	0	0.484	0	0	0	0	0	0		0		0	0	0	0	0	0	0	0
0096T	Temoin	Masculin					Normale	Oui									-2.403	1	-0.811	0	0	0	0	0	0		0		0	0	0	0	0	0	0	0
0101T	Temoin	Masculin					Normale	Oui									-1.243	0	-0.624	0	0	0	0	0	0		0		0	0	0	0	0	0	0	0
0274T	Temoin	Feminin					Normale	Oui									-2.364	1	1.966	0	0	0	0	0	0		0		0	0	0	0	0	0	0	0
0005C	Cas	Masculin	Non	Non	molles	1	Impossible	Oui	0	1	1	B	Oui	Non	Non	En voie de guerison	-0.846	0	-3.536	1	0	0	0	0	0		0		0	0	0	0	0	0	0	0
0010C	Cas	Masculin	Oui	Non	liquides	0	Difficile	Oui	1	0	0	B	Oui	Non	Oui	Guerison	-0.468	0	-1.843	0	0	0	0	0	0		0			0	0	0	0	0	0
0029C	Cas	Feminin	Non	Non	liquides	1	Difficile	Non	0	1	0	B	Non	Non	Non	Guerison	0.121	0	-2.315	1	0	0	0	0	0		1	G1P8	0	0	0	0	0	0	0	0
0032C	Cas	Masculin	Non	Non	liquides	1	Difficile	Non	1	0	0	B	Oui	Non	Oui	Guerison	-0.468	0	-1.056	0	0	0	0	0	0		1	G1P8	0	0	0	0	0	0	0	0
0072C	Cas	Feminin	Oui	Non	liquides	0	Difficile	Oui	0	0	0	B	Non	Non	Non	Guerison	-3.741	1	0.678	0	0	0	0	0	0		1	G2P4	0	0	0	0	0	0	0	0
0091C	Cas	Masculin	Oui	Oui	molles	1	Difficile	Oui	0	0	0	B	Non	Non	Oui	Guerison	-1.225	0	-3.351	1	0	0	0	0	0		1	G2P4	0	0	0	0	0	0	0	0
0101C	Cas	Masculin	Oui	Non	liquides	1	Difficile	Oui	0	0	0	B	Oui	Non	Oui	Guerison	-0.846	0	-1.434	0	0	0	0	0	0		0		0	0	0	0	0	0	0	1
0107C	Cas	Masculin	Non	Non	liquides	1	Normale	Oui	0	0	0	B	Oui	Non	Oui	Guerison	-2.362	1	-1.206	0	0	0	0	0	0		0		0	0	0	0	0	0	0	0
0216C	Cas	Masculin	Non	Non	liquides	1	Difficile	Non	1	1	1	B	Oui	Non	Non	Guerison	-2.362	1	-0.527	0	0	0	0	0	0		0		0	0	0	0	0	0	0	0
0238C	Cas	Feminin	Non	Non	liquides	1	Impossible	Oui	1	0	0	C	Oui	Non	Non	Guerison	-0.932	0	-1.177	0	0	0	0	0	0		1	G2P4	0	0	0	0	0	0	0	0
0019T	Temoin	Masculin					Normale	Oui									-8.803	1	4.962	0	0	0	0	0	0		0		0	0	0	0	0	0	0	0
0023T	Temoin	Feminin					Normale	Non									-1.283	0	0.176	0	0	0	0	0	0		0		0	0	0	0	0	0	0	0
0029T	Temoin	Feminin					Normale	Oui									-0.23	0	2.716	0	0	0	0	0	0		0		0	0	0	0	0	0	0	0
0045T	Temoin	Masculin					Normale	Oui									-1.604	0	-2.39	1	0	0	0	0	0		0		0	0	0	0	0	1	0	0
0085T	Temoin	Masculin					Normale	Oui													0	0	0	0	0		0		0	0	0	0	0	0	0	0
0208T	Temoin	Feminin					Normale	Oui									0.472	0	0.324	0	0	0	0	0	0		1	G1P8	0	0	0	0	0	0	0	0
0243T	Temoin	Masculin					Normale	Oui									-3.12	1	-1.575	0	0	0	0	0	0		0		0	0	0	0	0	0	0	0
0284T	Temoin	Feminin					Normale	Oui									-3.039	1	0.552	0	0	0	0	0	0		1	G3P8	0	0	0	0	0	0	0	0
0291T	Temoin	Masculin					Normale	Oui									-4.635	1	2.562	0	0	0	0	0	0		0		0	0	0	0	0	0	0	0
0006C	Cas	Masculin	Non	Non	molles	1	Normale	Non	0	0	0	B	Oui	Non	Non	Guerison	-3.063	1	-2.839	1	0	0	0	0	0		0		0	0	0	0	0	0	0	0
0278C	Cas	Masculin	Non	Non	moulees	1	Difficile	Oui	1	1	1	B	Oui	Non	Non	Guerison	0.273	0	1.746	0	0	0	0	0	0		0		0	0	0	0	0	0	0	0
0219C	Cas	Masculin	Non	Non	liquides	1	Difficile	Oui	0	0	0	B	Oui	Non	Non	Guerison	-2.693	1	-1.446	0	0	0	0	0	0		0		0	0	0	0	0	0	0	0
0005T	Temoin	Masculin					Normale	Oui									-0.839	0	-1.076	0	0	0	0	0	0		0		0	0	0	0	0	1	0	0
0055T	Temoin	Masculin					Normale	Oui									-2.693	1	-1.372	0	0	0	0	0	0		0		0	0	0	0	0	0	0	0
0064T	Temoin	Feminin					Normale	Oui									-3	1	0.294	0	0	0	0	0	0		0		0	0	0	0	0	0	0	0
0067T	Temoin	Masculin					Normale	Oui									-1.58	0	1.309	0	0	0	0	0	0		0		0	0	0	0	0	0	0	0
0070T	Temoin	Masculin					Normale	Oui									-2.322	1	-1.632	0	0	0	0	0	0		0		0	0	0	0	0	0	0	0
0095T	Temoin	Feminin					Normale	Oui									-0.245	0	0.338	0	0	0	0	0	0		0		0	0	0	0	0	0	0	1
0206T	Temoin	Feminin					Normale	Oui									-0.59	0	0.449	0	0	0	0	0	0		0		0	0	0	0	0	0	0	0
0227T	Temoin	Feminin					Normale	Oui									1.132	0	0.801	0	0	0	0	0	0		1	G1P8	0	0	0	0	0	0	0	1
0241T	Temoin	Masculin					Normale	Oui									-2.322	1	-2.404	1	0	0	0	0	0		0		0	0	0	0	0	0	0	0
0245T	Temoin	Masculin					Normale	Oui									-0.097	0	0.294	0	0	0	0	0	0		0		0	0	0	0	0	0	0	0
0277T	Temoin	Feminin					Normale	Oui									-1.623	0	-0.259	0	0	0	0	0	0		0		0	0	0	0	0	0	0	0
0278T	Temoin	Masculin					Normale	Oui									-2.322	1	1.684	0	0	0	0	0	0		0		0	0	0	0	0	0	0	0
0269C	Cas	Masculin	Oui	Non	moulees	1	Difficile	Non	0	1	0	B	Non	Non	Non	Guerison	-0.447	0	-2.148	1	0	0	0	0	0		0		0	0	0	0	0	0	0	0
0277C	Cas	Feminin	Oui	Non	molles	1	Normale	Oui	1	0	0	B	Non	Non	Oui	Guerison	-0.916	0	0.232	0	0	0	0	0	0		0		0	0	0	0	0	0	0	0
0004C	Cas	Masculin	Oui	Non	liquides	1	Difficile	Oui	0	0	0	B	Non	Non	Non	Guerison	-1.173	0	-2.807	1	0	0	0	0	0		1	negative	0	0	0	0	0	0	0	0
0023C	Cas	Feminin	Non	Non	liquides	1	Impossible	Oui	0	1	0	B	Oui	Non	Non	Guerison	-0.577	0	-0.33	0	0	0	0	0	0		1	G1P8	0	0	0	0	0	0	0	0
0054C	Cas	Masculin	Oui	Non	liquides	0	Difficile	Non	1	0	0	B	Non	Non	Non	Guerison	-0.81	0	-3.81	1	0	0	0	0	0		0		0	0	0	0	0	0	0	0
0056C	Cas	Masculin	Oui	Non	liquides	0	Impossible	Oui	1	0	0	B	Oui	Non	Oui	Guerison	-4.44	1	-3.592	1	0	0	0	0	0		0		0	0	0	0	0	0	0	0
0059C	Cas	Masculin	ne sait pas	Non	liquides	1	Difficile	Oui	1	1	0	B	Non	Non	Oui	Guerison	-2.625	1	-3.339	1	0	0	0	0	0		1	G2P4	0	0	0	0	0	0	0	0
0070C	Cas	Masculin	Non	Non	liquides	0	Impossible	Non	0	0	0	B	Non	Non	Non	Guerison	-4.803	1	-1.439	0	0	0	0	0	0		0		0	0	0	0	0	0	0	0
0089C	Cas	Feminin	Oui	Non	molles	1	Impossible	Non	1	1	0	B	Non	Non	Non	En voie de guerison	-0.239	0	1.116	0	0	0	0	0	0		1	G1	0	0	0	0	0	0	0	0
0210C	Cas	Masculin	Non	Non	molles	1	Difficile	Non	0	0	0	B	Non	Non	Non	Guerison	1.005	0	-2.205	1	0	0	0	0	0		0		0	0	0	0	0	0	0	0
0274C	Cas	Feminin	Oui	Non	molles	1	Difficile	Oui	0	1	1	B	Non	Non	Non	Guerison	-2.944	1	-1.938	0	0	0	0	0	0		0		0	0	0	0	0	0	0	0
0280C	Cas	Masculin	Oui	Oui	liquides	1	Difficile	Non	1	1	0	B	Oui	Non	Oui	En voie de guerison	-2.988	1	-3.597	1	0	0	0	0	0		0		0	0	0	0	0	0	0	0
0089T	Temoin	Feminin					Normale	Oui									-6.663	1	3.845	0	0	0	1	0	0		1	G2P4	0	0	0	0	0	0	0	0
0091T	Temoin	Masculin					Normale	Oui									-3.714	1	-1.162	0	0	0	0	0	0		1	negative	0	0	0	0	0	0	0	0
0108T	Temoin	Masculin					Normale	Oui									-6.255	1	-0.006	0	0	0	0	0	0		0		0	0	0	0	0	0	0	0
0200T	Temoin	Masculin					Normale	Oui									-1.536	0	-0.815	0	0	0	0	0	0		0		0	0	0	0	0	0	0
0216T	Temoin	Masculin					Normale	Oui									-2.262	1	2.052	0	0	0	0	0	0		0		0	0	0	0	0	0	0	0
0269T	Temoin	Masculin					Normale	Oui									0.279	0	1.053	0	0	0	0	0	0		0		0	0	0	0	0	0	0	0
0046C	Cas	Masculin	Non	Non	liquides	1	Difficile	Oui	1	0	0	B	Oui	Non	Oui	Guerison	-1.14	0	-2.073	1	0	0	1	0	1	BV	1	G1P8	0	0	0	0	0	0	0	0
0092C	Cas	Masculin	Non	Non	liquides	1	Difficile	Oui	0	0	0	B	Non	Non	Non	Guerison	-2.561	1	-1.528	0	0	0	0	0	0		1	G2P4	0	0	0	0	0	0	0	0
0103C	Cas	Feminin	Oui	Non	liquides	1	Impossible	Non	0	0	0	C	Oui	Non	Oui	Guerison	-0.568	0	-3.627	1	0	0	0	0	0		0		0	0	0	0	0	0	0	0
0072T	Temoin	Feminin					Normale	Oui									-2.559	1	-0.183	0	0	0	0	0	0		0		0	0	0	0	0	0	0	0
0204T	Temoin	Feminin					Normale	Non									-1.564	0	-0.849	0	0	0	0	0	0		0		0	0	0	0	0	0	0	0
0007C	Cas	Masculin	Oui	Oui	molles	1	Difficile	Non	1	1	0	B	Non	Non	Non	Guerison	-0.741	0	-2.026	1	0	0	0	0	0		0		0	0	0	0	0	0	0
0013C	Cas	Masculin	Non	Non	liquides	1	Difficile	Non	0	0	0	B	Oui	Non	Oui	Guerison	-0.045	0	3.479	0	0	0	0	0	0		1	negative	0	0	0	0	0	0	0	0
0105C	Cas	Masculin	Oui	Oui	liquides	1	Impossible	Non	1	1	0	B	Oui	Non	Oui	Guerison	-2.829	1	-1.199	0	0	0	0	0	0		0		0	0	0	0	0	0	0	0
0235C	Cas	Masculin	Oui	Non	liquides	0	Difficile	Oui	0	1	0	B	Oui	Non	Oui	Guerison	-2.481	1	-2.447	1	0	0	0	0	0		0		0	0	0	0	0	0	0	0
0108C	Cas	Masculin	ne sait pas	Non	liquides	1	Normale	Oui	1	0	0	C	Non	Non	Oui	Guerison	-6.658	1	-1.866	0	0	0	0	0	0		0		0	0	0	0	0	0	0	0
0007T	Temoin	Masculin					Normale	Oui									-1.089	0	1.344	0	0	0	0	0	0		0		0	0	0	0	0	0	0
0038T	Temoin	Masculin					Normale	Non									-3.177	1	0.557	0	0	0	0	0	0		0		0	0	0	0	0	0	0	1
0054T	Temoin	Masculin					Normale	Oui									-3.874	1	0.947	0	0	0	0	0	0		0		0	0	0	0	0	0	0	0
0083T	Temoin	Masculin					Normale	Oui									-0.741	0	0.49	0	0	0	0	0	0		0		0	0	0	0	0	0	0	0
0219T	Temoin	Masculin					Normale	Oui									-3.874	1	0.63	0	0	0	0	0	0		0		0	0	0	0	0	0	0	0
0235T	Temoin	Masculin					Normale	Oui									-3.874	1	-1.1	0	0	0	0	0	0		0		0	0	0	0	0	0	0	0
0247T	Temoin	Masculin					Normale	Oui									-1.785	0	-1.703	0	0	0	0	0	0		0		0	0	0	0	0	0	0	0
0064C	Cas	Feminin	Oui	Non	molles	0	Difficile	Non	1	0	0	B	Oui	Non	Non	Guerison	-1.479	0	-1.114	0	0	0	0	0	0		1	G1P8	0	0	0	0	0	0	0	0
0083C	Cas	Masculin	Non	Non	liquides	1	Normale	Oui	1	0	0	B	Oui	Non	Non	Guerison	-0.361	0	-3.678	1	0	0	0	0	0		1	G2P4	0	0	0	0	0	0	0	0
0052T	Temoin	Masculin					Normale	Non									-1.383	0	0.001	0	0	0	0	0	0		0		1	0	0	0	0	0	0	0
0053T	Temoin	Feminin					Normale	Oui									-1.799	0	-1.38	0	0	0	0	0	0		0		0	0	0	0	0	0	0	0
0059T	Temoin	Masculin					Normale	Oui									-3.087	1	-0.495	0	0	0	0	0	0		0		0	0	0	0	0	0	0	0
0213C	Cas	Masculin	Oui	Non	liquides	1	Normale	Non	0	0	0	B	Non	Non	Non	Guerison	-2.985	1	-1.487	0	0	0	0	0	0		0		0	0	0	0	0	0	0	0
0013T	Temoin	Masculin					Normale	Oui									1.356	0	-0.828	0	0	0	0	0	0		0		0	0	0	0	0	0	0	0
0036T	Temoin	Masculin					Normale	Oui									-1.315	0	-0.734	0	0	0	0	0	0		0		0	0	0	0	0	0	0	0
0046T	Temoin	Masculin					Normale	Oui									0.02	0	1.194	0	0	1	0	0	0		0		0	0	0	0	0	0	0	0
0051T	Temoin	Feminin					Normale	Non									-2.684	1	0.212	0	0	0	0	0	0		0		0	0	0	0	0	0	0	0
0056T	Temoin	Masculin					Normale	Oui									-1.315	0	-0.046	0	0	0	0	0	0		0		0	0	0	0	0	0	0	0
0103T	Temoin	Feminin					Normale	Oui									-3.629	1	0.488	0	0	0	1	0	0		0		0	0	0	0	0	0	0	0
0270T	Temoin	Feminin					Normale	Oui									-2.999	1	0.425	0	0	0	0	0	0		0		0	0	0	0	0	0	0	0
0280T	Temoin	Masculin					Normale	Oui									-2.985	1	0.021	0	0	0	0	0	0		0		0	0	0	0	0	0	0	0
0204C	Cas	Feminin	Non	Non	liquides	1	Difficile	Oui	1	0	0	B	Non	Non	Oui	En voie de guerison	-3.635	1	-2.326	1	0	0	0	0	0		0		0	0	0	0	0	0	0	0
0058T	Temoin	Masculin					Normale	Non									-2.333	1	-0.522	0	0	0	0	0	0		0		0	0	0	0	0	0	0	0
0077T	Temoin	Feminin					Normale	Oui									-0.846	0	1.69	0	0	0	0	0	0		0		0	0	0	0	0	0	0	0
0092T	Temoin	Masculin					Normale	Non									-0.37	0	-0.334	0	0	0	0	0	0		1	negative	0	0	0	0	0	0	0	0
0105T	Temoin	Masculin					Normale	Non									-1.678	0	0.455	0	0	0	0	0	0		0		0	0	0	0	0	0	0	0
0210T	Temoin	Masculin					Normale	Oui									-4.623	1	0.83	0	0	0	0	0	0		0		0	0	0	0	0	0	0	0
0213T	Temoin	Masculin					Normale	Oui									-1.678	0	-0.543	0	0	0	0	0	0		0		0	0	0	0	0	0	1	0
0047C	Cas	Masculin	Non	Non	liquides	0	Impossible	Non	1	1	0	B	Oui	Non	Oui	Guerison	-3.201	1	-1.031	0	0	0	0	0	0		0		0	0	0	0	0	0	0	0
0036C	Cas	Masculin	Oui	Non	liquides	1	Impossible	Oui	0	0	0	B	Non	Non	Non	Guerison	-2.238	1	-2.907	1	0	0	1	0	1	BV	1	G2P4	0	0	0	0	0	0	0	0
0051C	Cas	Feminin	Oui	Non	liquides	1	Impossible	Non	1	0	0	B	Non	Non	Oui	Guerison	-1.401	0	-1.887	0	0	0	0	0	0		0		0	0	0	0	0	0	0	0
0052C	Cas	Masculin	Oui	Non	liquides	1	Normale	Non	0	0	0	B	Non	Non	Non	Guerison	-2.88	1	-2.946	1	0	0	0	0	0		0		0	0	0	0	0	0	0	0
0099C	Cas	Masculin	Oui	Non	liquides	0	Difficile	Non	1	0	0	B	Non	Non	Non	Guerison	-0.633	0	-2.193	1	0	0	0	0	0		0		0	0	0	0	0	0	0	0
0104C	Cas	Feminin	Oui	Non	liquides	1	Impossible	Non	1	1	0	B	Oui	Non	Oui	Guerison	-3.231	1	-2.196	1	0	0	0	0	0		0		0	0	0	0	0	0	0	0
0297C	Cas	Masculin	Oui	Non	molles	0	Normale	Oui	0	1	0	B	Oui	Non	Oui	Guerison	-0.312	0	-2.507	1	0	0	0	0	0		0		1	0	0	0	0	0	0	0
0099T	Temoin	Masculin					Normale	Non									-1.275	0	0.456	0	0	0	0	0	0		0		1	0	0	0	0	0	0	0
0256T	Temoin	Masculin					Normale	Oui									-2.559	1	-0.089	0	0	0	0	0	0		0		0	0	0	0	0	0	0	0
0264T	Temoin	Feminin					Normale	Oui									-3.536	1	3.141	0	0	0	0	0	0		0		0	0	0	0	0	0	0	0
0279T	Temoin	Masculin					Normale	Oui									-3.843	1	1.625	0	0	0	0	0	0		0		0	0	0	0	0	0	0	0
0053C	Cas	Feminin	Non	Non	liquides	1	Difficile	Oui	0	0	0	B	Non	Non	Non	Guerison	-2.834	1	1.193	0	0	0	0	0	0		0		0	0	0	0	0	0	0	0
0074T	Temoin	Feminin					Normale	Oui									-1.332	0	0.097	0	0	0	0	0	0		0		0	0	0	0	0	0	0	0
0297T	Temoin	Masculin					Normale	Non									-2.14	1	1.63	0	0	1	0	0	0		0		0	0	0	0	0	0	0	0
0275C	Cas	Masculin	Oui	Non	moulees	1	Normale	Non	1	0	0	B	Non	Non	Non	Guerison	-1.738	0	1.013	0	0	0	0	0	0		0		0	0	0	0	0	0	0	0
0279C	Cas	Masculin	Non	ne sait pas	moulees	1	Difficile	Oui	0	0	0	B	Non	Non	Non	Guerison	-2.048	1	-2.519	1	0	0	0	0	0		1	G3P8	0	0	0	0	0	0	0	0
0261T	Temoin	Masculin					Normale	Oui									-3.284	1	2.59	0	0	0	0	0	0		1		0	0	0	0	0	0	0	0
0294C	Cas	Feminin	Oui	Non	liquides	1	Normale	Non	0	0	0	B	Non	Non	Oui	Guerison	-2.359	1	-0.495	0	0	0	0	0	0		1	negative	0	0	0	0	0	0	0	0
0098C	Cas	Masculin	Non	Oui	liquides	1	Impossible	Non	0	0	0	B	Non	Non	Oui	Guerison	-1.642	0	-2.64	1	0	0	1	0	0		0		0	0	0	0	0	0	0	0
0102C	Cas	Feminin	Oui	Non	liquides	1	Impossible	Non	1	1	0	B	Non	Non	Non	Guerison	-2.068	1	-3.814	1	0	0	0	0	0		0		0	0	0	0	0	0	0	0
0256C	Cas	Masculin	ne sait pas	Non	liquides	1	Normale	Non	0	0	0	B	Oui	Non	Non	Guerison	-1.034	0	-1.228	0	0	0	0	0	0		0		0	0	0	0	0	0	0	0
0104T	Temoin	Feminin					Normale	Non									-1.485	0	0.968	0	0	0	0	0	0		0		0	0	0	0	0	0	0	0
0232T	Temoin	Masculin					Normale	Oui									-1.642	0	-0.181	0	0	0	0	0	0		0		0	0	0	0	0	0	0	0
0058C	Cas	Masculin	Non	Non	liquides	1	Difficile	Oui	0	0	0	B	Non	Non	Oui	Guerison	-3.937	1	-2.429	1	0	0	0	0	0		0		0	0	0	0	0	0	0	0
0264C	Cas	Feminin	Oui	Non	molles	1	Impossible	Non	1	1	0	B	Oui	Oui	Non	En voie de guerison	-0.548	0	-0.328	0	0	0	0	0	0		0		1	0	0	0	0	0	0	0
0047T	Temoin	Masculin					Normale	Non									-0.355	0	-0.314	0	0	0	0	0	0		0		0	0	0	0	0	0	0	0
0098T	Temoin	Masculin					Normale	Non									0.242	0	-1.005	0	0	0	0	0	0		0		0	0	0	0	0	0	0	0
0102T	Temoin	Feminin					Normale	Non									-3.133	1	-0.183	0	0	0	0	0	0		0		0	0	0	0	0	0	0	0
0275T	Temoin	Masculin					Normale	Oui									-1.549	0	-2.494	1	0	0	0	0	0		0		0	0	0	0	0	0	0	0
0074C	Cas	Feminin	Oui	Oui	moulees	1	Normale	Non	1	0	0	B	Oui	Non	Non	Guerison	0.092	0	0.373	0	0	1	0	0	0		0		0	0	0	0	0	0	0	0
0232C	Cas	Masculin	Oui	Non	liquides	1	Difficile	Non	0	0	0	B	Non	Non	Oui	En voie de guerison	-1.741	0	-2.228	1	0	0	0	0	0		1	G2P4	0	0	0	0	0	0	0	0
0261C	Cas	Masculin	Oui	Non	liquides	0	Normale	Non	1	0	0	B	Non	Non	Non	Guerison	-4.091	1	-1.276	0	0	0	0	0	0		0		0	0	0	0	0	0	0	0
0294T	Temoin	Feminin					Normale	Non									-1.803	0	0.485	0	0	0	0	0	0		0		0	0	0	0	0	0	0	0
0301T	Temoin	Masculin					Normale	Oui									-3.085	1	-1.024	0	0	0	0	0	0		0		0	0	0	0	0	0	0	0
0044C	Cas	Feminin	Non	Non	liquides	0	Impossible	Non	1	0	0	B	Non	Non	Non	Guerison	-0.053	0	-1.55	0	0	1	0	0	0		0		0	0	0	0	0	0	0	0
0044T	Temoin	Feminin					Normale	Non									-1.788	0	-2.019	1	0	0	0	0	0		0		0	0	0	0	0	0	0	0
0251C	Cas	Masculin	Oui	Oui	molles	0	Difficile	Non	0	0	0	B	Non	Non	Oui	Guerison	-0.934	0	-3.281	1	0	0	0	0	0		0		0	0	0	0	0	0	0	0
0301C	Cas	Masculin	Oui	Non	liquides	1	Normale	Oui	1	1	0	B	Oui	Non	Oui	En voie de guerison	-6.498	1	-2.454	1	0	0	0	0	0		1	P8	0	0	0	0	0	0	0	0
0271C	Cas	Feminin	Oui	Oui	liquides	1	Normale	Non	1	1	1	B	Oui	Non	Oui	En voie de guerison	-0.451	0	-3.452	1	0	0	0	0	0		0		0	0	0	0	0	0	0	0
0229C	Cas	Masculin	Non	Non	liquides	1	Normale	Oui	0	1	0	B	Non	Non	Non	En voie de guerison	-3.26	1	-0.714	0	0	0	0	0	0		0		0	0	0	0	0	0	0	0
0257C	Cas	Masculin	Non	Non	molles	0	Difficile	Non	1	1	0	B	Non	Non	Non	Guerison	0.163	0	-0.264	0	0	0	0	0	0		0		0	0	0	0	0	0	0	0
0251T	Temoin	Masculin					Normale	Non									-2.47	1	-3.504	1	0	0	0	0	0		0		1	0	0	0	0	0	0	0
0229T	Temoin	Masculin					Normale	Non									-1.824	0	-1.682	0	0	0	0	0	0		0		0	0	0	0	0	0	0	0
0257T	Temoin	Masculin					Normale	Non									-3.647	1	0.076	0	0	0	0	0	0		0		0	0	0	0	0	0	0	0
0295T	Temoin	Masculin					Normale	Non									0.519	0	-1.143	0	0	0	0	0	0		0		0	0	0	0	0	0	0	0
0271T	Temoin	Feminin					Normale	Non									-1.195	0	-1.155	0	0	0	0	0	0		0		0	0	0	0	0	0	0	0
0295C	Cas	Masculin	Oui	Non	liquides	0	Normale	Non	0	1	0	B	Non	Non	Non	Guerison	-5.669	1	-4.72	1	0	0	0	0	0		0		0	0	0	0	0	0	0	0
0069C	Cas	Masculin	Oui	Non	molles	1	Impossible	Non	0	1	0	B	Oui	Non	Non	En voie de guerison	-1.492	0	-1.77	0	0	0	0	0	0		0		0	0	0	0	0	0	0	0
0244T	Temoin	Feminin					Normale	Non									-2.491	1	-1.311	0	0	0	0	0	0		0		0	0	0	0	0	0	0	0
0069T	Temoin	Masculin					Normale	Non									-2.462	1	-0.298	0	0	0	0	0	0		0		0	0	0	0	0	0	0	0
0244C	Cas	Feminin	Oui	Non	liquides	1	Difficile	Non	1	0	0	C	Non	Non	Non	Guerison	-2.031	1	-3.236	1	0	1	0	0	1	BV	1	G2P4	0	0	0	0	0	0	0	0
0267T	Temoin	Feminin					Normale	Non									-2.594	1	-4.035	1	0	0	0	0	0		0		0	0	0	0	0	0	0	0
0106C	Cas	Masculin	Non	Non	liquides	1	Difficile	Non	1	1	0	B	Non	Non	Non	Guerison	-1.742	0	-1.841	0	0	0	0	0	0		0		0	0	0	0	0	0	0	0
0252T	Temoin	Masculin					Normale	Non									-3.354	1	-3.066	1	0	0	0	0	0		0		0	0	0	0	0	0	0	0
0267C	Cas	Feminin	Oui	Non	liquides	1	Difficile	Non	1	0	0	B	Oui	Non	Non	Guerison	-6.938	1	4.956	0	0	0	0	0	0		0		0	0	0	0	0	0	0	0
0252C	Cas	Masculin	Non	Non	liquides	1	Normale	Non	0	0	0	B	Oui	Non	Non	Guerison	-1.733	0	1.812	0	0	0	0	0	0		0		0	0	0	0	0	0	0	0
0106T	Temoin	Masculin					Normale	Non									-0.619	0	-1.232	0	0	0	0	0	0		0		0	0	0	0	0	0	0	0
0224T	Temoin	Masculin					Normale	Non									-2.401	1	1.513	0	0	0	0	0	0		0		0	0	0	0	0	0	0	0
0224C	Cas	Masculin	Non	Non	molles	1	Difficile	Non	1	0	0	B	Non	Non	Non	Guerison					0	0	0	0	0		0		0	0	0	0	0	0	0	0

## Sheet: Variables
Variables	Signification
Ident	ID of the child
statut	Status: case or control
sexe	Gender (Male or female)
Selglai	Mucus in the stools: yes or no
Selsang	Blood in the stools: yes or no
Selconsist	Consistency of the stools: liquid, soft, take the form of the recipient
Vomis	Vomiting : 0 no; 1 yes
Alimenf	Alimentation of the child: normal, difficult, impossible
allait	Breastfeeding : yes or no
fievre	Fever: 0 no; 1 yes
toux	Coughing: 0 no; 1 yes
dyspnee	Dyspnea:0 no; 1 yes
evaldeshy	Assessment of dehydration according to WHO; B: some dehydration C: severe dehydration
SROav	Administration of oral rehydration salt before the hospitalization
rehydav	Administration of any rehydration before the hospitalization
atbav	Administration of antibiotic before the hospitalization
Statutsortie	Outcome at the end of hospitalization : recovered, dead, improved
HAZdeb	Height for age z-score at the enrolment
Mcdeb	Stunting at the enrolment: 0 no; 1 yes
WHZdeb	Weight for height z-score at the enrolment
MAdeb	Wasting at the enrolment: 0 no; 1 yes
SALMONELLE	Detection of salmonella in the stools of the child :0 no; 1 yes
SHIGEL	Detection of shigella in the stools of the child :0 no; 1 yes
EPEC	Detection of enteropathogenic E. coli in the stools of the child :0 no; 1 yes
CAMPY	Detection of campylobacter spp in the stools of the child :0 no; 1 yes
Coinfec	Detection of more than one microorganism in the stools of the child :0 no; 1 yes
Coinfectype	Type of coinfection (BV: virus-bacteria, PV: virus-parasite)
ROTAVIRUS	Detection of rotavirus in the stools of the child :0 no; 1 yes
Genotyprota	Genotype of rotavirus
ADENOVIRUS	Detection of adenovirus in the stools of the child :0 no; 1 yes
TINTEST	Detection of trichomonas intestinalis in the stools of the child :0 no; 1 yes
Ehyst	Detection of Entamoeba histolytica in the stools of the child :0 no; 1 yes
Entcoli	Detection of Entamoeba coli in the stools of the child :0 no; 1 yes
Giardia	Detection of Giardia intestinalis in the stools of the child :0 no; 1 yes
ASCARIS	Detection of Ascaris lumbricoides in the stools of the child :0 no; 1 yes
TRICHOCP	Detection of trichuris trichiura in the stools of the child :0 no; 1 yes
Astrovirus	Detection of astrovirus in the stools of the child :0 no; 1 yes
