# Supplementary material for: Etiologies, Risk Factors and Impact of Severe Diarrhea in the Under-Fives in Moramanga and Antananarivo, Madagascar
Source: PLoS One. 2016 Jul 13;11(7):e0158862. doi: 10.1371/journal.pone.0158862 (PMC4943590; doi:10.1371/journal.pone.0158862)
Supplement: S1 Supporting Information — (ZIP) [file pone.0158862.s001.zip › Datajul2016/Treat042016.xlsx]

## Sheet: Data
Ident	atbhosp1	atbhosp2	atbhosp3	atbhosp4	autmedhsp1	autmedhsp2	autmedhsp3	autmedhsp4	autmedhsp5	autmedhsp6	durhosp
0232C					Dolliprane suppo	Pediavit sirop	SRO				6
0236C					Ultra levure	ZINC					1
0003C					Paracetamol 125mg						1
0006C	OROKEN 40mg				PARACETAMOL						1
0008C											1
0012C					salbutamol spray	prednisolone	PARACETAMOL	kiné respiratoire			1
0016C											1
0017C	OROKEN PPS										1
0019C											1
0020C											1
0022C	OROKEN										1
0023C					desobstruction naso-pharyngée						1
0026C	Oroken										1
0027C	oroken				PARACETAMOL						1
0028C											1
0029C											1
0030C					PARACETAMOL SIROP						1
0031C	OROKEN										1
0034C											1
0035C					DRP						1
0036C											1
0038C					PARACETAMOL	SSI					1
0040C											1
0042C	OROKEN SIROP										1
0046C	OROKEN PPS				MEBENDAZOLE CP	PARACETAMOL SIROP					1
0049C											1
0051C	CEFTRIAXONE				PARACETAMOL SIROP						1
0055C					SSI 9%°	Ultra levure					1
0062C											1
0063C											1
0064C	CEFTRIAXONE										1
0065C					PARACETAMOL SIROP						1
0070C	Ceftriaxone										1
0072C					SSI 9%°	PARACETAMOL					1
0074C	Ceftriaxone	Oxacilline			Valium	Doliprane					1
0076C					Mebendazole cp						1
0077C	OROKEN SIROP										1
0085C											1
0087C											1
0090C	OROKEN										1
0093C											1
0094C	CEFTRIAXONE 1G	COTRIM SIROP			DRP/4H						1
0095C					PARACETAMOL SIROP						1
0097C					PARACETAMOL SUPPO						1
0098C											1
0099C	CEFTRIAXONE				DOLIPRANE						1
0100C					DRP						1
0106C	CEFTRIAXONE				PARACETAMOL SIROP	SSI 9900					1
0107C											1
0287C					ZINC 1CP/J	ULTRALEVURE 100MG					1
0010C											2
0011C											2
0013C											2
0021C											2
0024C											2
0032C											2
0037C											2
0041C	oroken pps				PARACETAMOL						2
0043C	oroken										2
0045C											2
0050C	OROKEN PPS				EFFERALGAN SIROP						2
0052C	CEFTRIAXONE	OROKEN PPS									2
0057C	CEFTRIAXONE				DESOBSTRUCTION RHINO-PHARYNGEE	PARACETAMOL	Aerosole adreculaire				2
0058C	OROKEN										2
0059C	OROKEN				PARACETAMOL						2
0061C	OROKEN SIROP				EFFERALGAN	DRP					2
0067C											2
0069C											2
0071C					PARACETAMOL SIROP	Nebendazole	SSI				2
0073C	CEFTRIAXONE	aroken			PARACETAMOL	SSI 9					2
0075C											2
0078C											2
0079C					DESOBSTRUCTION RHINO-PHARYNGEE						2
0080C	CEFTRIAXONE	PUIS OROKEN	METRONIDAZOLE		DOLIPRANE						2
0081C	OROKEN SIROP										2
0082C											2
0086C	CEFTRIAXONE										2
0092C											2
0096C	CEFTRIAXONE										2
0103C	CEFTRIAXONE				PARACETAMOL SIROP	SRO	RINGER LACTATE				2
0104C	CEFTRIAXONE				PARACETAMOL	SSI 9900					2
0204C					DOLIPRANE						2
0229C					Vitamaks 1crc/j						2
0240C					DOLIPRANE	Ultra levure	SERUM SALE				2
0249C					TIORFAN 10MG x 3	SRO					2
0255C					SERUM SALE ISOTONIQUE	Ultra levure					2
0271C					ZINC 1CP/J	EFFERALGAN 14KG	PEDIAVIT 5ML/J				2
0291C					EFFERALGAN DON POIDS 11KG/6H						2
0299C	AMOXI 2MG 5MLX2/J				PARACETAMOL CP 60ML/6H						2
0002C	CEFTRIAXONE										3
0007C	CEFTRIAXONE				PARACETAMOL						3
0009C	CEFTRIAXONE 800MG/J										3
0014C											3
0015C											3
0018C	OROKEN				PARACETAMOL SIROP						3
0039C	OROKEN pps				PARACETAMOL	DESOBSTRUCTION RHINOPHARYNGEE	SALBUTAMOL spray				3
0044C	ceftriaxone injectable				PARACETAMOL SIROP						3
0083C											3
0084C	OROKEN SIROP 100MG				NEBENDAZOLE CP 100MG						3
0089C	CEFTRIAXONE 1G				Ultra levure	MYTOSIL CREME					3
0101C	CEFTRIAXONE	OROKEN			MOTILIUM	MEBENDAZOLE					3
0206C											3
0213C					ZINC						3
0216C	Augmentin				Ultra levure	ZINC	Pediakid	Salbutamol			3
0219C											3
0225C					gastroclype SRO 600cc/4h	ultra levure 100mg	Doliprane 100g				3
0235C	BACTOCLAN				Ultra levure	PEDIAVIT	ZINC				3
0243C					Ultra levure	VITAMAKS					3
0244C					PERFUSION DE B27	EFFERALGAN	ULTRALEVURE 250MG				3
0247C					ULTRA LEVURE 250MG	PEDIAVIT SIROP					3
0252C					TIORFAN	PHENOBARBITAL	MODLIUM				3
0261C					ZINC 1CP/J						3
0263C					ALVITYL SIROP	ULTRALEVURE SCHT					3
0282C	AMOXIREX				DOLIPRANE	VENTOLINE	LAXILIX	ALDOCTONA	CAPTOPRIL	POTUSSIUM SIROP	3
0283C											3
0298C					ZINC	SRO	TIORFAN	EFFERALGAN	DRP		3
0004C	METRIS	CEFTRIAXONE	GENTAMICINE	CLOXACILLIN	Phenobarbital	Perfalgan					4
0048C	CEFTRIAXONE	OROKEN			PARACETAMOL						4
0068C	CEFTRIAXONE 700mg										4
0105C	CEFTRIAXONE	AUGMENTIN SIROP			PARACETAMOL	ULTRA-LEVURE SACHET					4
0200C					DOLIPRANE SIROP 9,5KG	Zinc 1CP Amoxicilline, Ospamox Gentamycine Atropine Paracetamol,Doliprane,Perfalgan,Dafalgan HDC Ceftriaxone Flagyl Colicalm Uvesterol Resomal Aspegic,Aspirine Cloxacillin Phenobarbital Metris Domperidone Oroken	DRP/4h				4
0207C											4
0208C					Zinc COMPRIME 1CP/J Amoxicilline, Ospamox Gentamycine Atropine Paracetamol,Doliprane,Perfalgan,Dafalgan HDC Ceftriaxone Flagyl Colicalm Uvesterol Resomal Aspegic,Aspirine Cloxacillin Phenobarbital Metris Domperidone Oroken	DOLIPRANE 100MG SACHET TOUTES LES 6H					4
0211C					Zinc Amoxicilline, Ospamox Gentamycine Atropine Paracetamol,Doliprane,Perfalgan,Dafalgan HDC Ceftriaxone Flagyl Colicalm Uvesterol Resomal Aspegic,Aspirine Cloxacillin Phenobarbital Metris Domperidone Oroken	ULTRALEVURE 250MG	UVESTEROL				4
0218C	Fleming										4
0221C	Rovamycine				ZINC						4
0226C					PEDIAVIT	Zinc Amoxicilline, Ospamox Gentamycine Atropine Paracetamol,Doliprane,Perfalgan,Dafalgan HDC Ceftriaxone Flagyl Colicalm Uvesterol Resomal Aspegic,Aspirine Cloxacillin Phenobarbital Metris Domperidone Oroken					4
0227C					Ultra levure	Vitanaks					4
0231C					ULTRA LEVURE 100mg 1 sachet x 21j	Efferalgan sp doz					4
0233C					Doliprane sachet						4
0238C					ULTRA-LEVURE 250MG	ZINC CP					4
0239C					DOLIPRANE	Ultra levure	RESONAL DE				4
0241C					MYLOSTER	Ultra levure	PEDIAVIT				4
0256C					PEDIAVIT 5ML*2/J	ZINC 1CP/J					4
0258C					EFFERALGAN SIROP						4
0266C											4
0272C					PEDIAVIT	EFFERALGAN SIROP					4
0275C					DOLIPRANE						4
0285C					Ultra levure	ZINC					4
0286C					REDIAKID 5ML/1J	ZiNC 1/2CP/1J Amoxicilline, Ospamox Gentamycine Atropine Paracetamol,Doliprane,Perfalgan,Dafalgan HDC Ceftriaxone Flagyl Colicalm Uvesterol Resomal Aspegic,Aspirine Cloxacillin Phenobarbital Metris Domperidone Oroken	ULTRALEVURE 250MG 1/2SACHETX2	DOLIPRANE DOSE PDS TOUTE LES 6HEURES			4
0288C					TIORFAN 10MG 1SACHETX3/J	EFFERALGAN					4
0297C											4
0301C					EFFERALGAN A LA DEMANDE DU PATIENT						4
0066C	CEFTRIAXONE	OROKEN sirop			PARACETAMOL SIROP						5
0209C	AMOXICILLINE										5
0217C					DIAZEPAM ING EN IR	PEDIAVIT SIROP	DOLIPRANE SIROP				5
0264C					EFFERALGAN PEDIATRIQUE /6H	CIROVIT 5ML X 2					5
0265C	CEFTRIAXONE	GENTAMYCINE			DOLIPRANE						5
0289C	CEFTRIAXONE 500MG	GENTA 15MG			AEROSOL ADRE 02/3H	EFFERALGAN 4,5MG/6H	DEXA 0,7MG/6H	DEPAKINE 65MGX2/J			5
0294C					DOLIPRANE 100MG/6H	Zinc 1G/J Amoxicilline, Ospamox Gentamycine Atropine Paracetamol,Doliprane,Perfalgan,Dafalgan HDC Ceftriaxone Flagyl Colicalm Uvesterol Resomal Aspegic,Aspirine Cloxacillin Phenobarbital Metris Domperidone Oroken	TIORFAN 30MG 1SACHETX3/J				5
0300C					Zinc Amoxicilline, Ospamox Gentamycine Atropine Paracetamol,Doliprane,Perfalgan,Dafalgan HDC Ceftriaxone Flagyl Colicalm Uvesterol Resomal Aspegic,Aspirine Cloxacillin Phenobarbital Metris Domperidone Oroken						5
0053C											6
0108C	CEFTRIAXONE	AMPICILLINE puis OXACILLINE	GENTAMYCINE		PARACETAMOL SIROP	ULTRALEVURE Sachet					6
0212C					Zinc Amoxicilline, Ospamox Gentamycine Atropine Paracetamol,Doliprane,Perfalgan,Dafalgan HDC Ceftriaxone Flagyl Colicalm Uvesterol Resomal Aspegic,Aspirine Cloxacillin Phenobarbital Metris Domperidone Oroken	DRP (SSI)					6
0228C	AMOXIREX SIROP 250MG				SRO-M	SALBITAUL ING					6
0230C					Ultra levure	ZINC					6
0246C											6
0254C					ULTRALEVURE 100MG x 2/J	PEDIAVIT 5ML/J	DRP/4H				6
0267C					DOLIPRANE 14KG DOSE/6H						6
0269C					DOLIPRANE	DRP					6
0274C					PEDIAVIT						6
0279C					ZINC 1CP/J PENDANT 10J						6
0281C					SSI P DRP	Ultra levure	ZINC	SRO			6
0284C	THIOBACTIN				SRO	ZINC	DOLIPRANE				6
0296C					ULTRALEVURE 200MG 1/2X2/J	DOLIPRANE 1DP/6H	AEROSOL ADRE 1A/3H				6
0056C	OROKEN				LAIT THERAPEUTIQUE						7
0091C	CEFTRIAXONE				LAIT THERAPEUTIQUE						7
0210C	GENTAMYCINE										7
0248C					ZINC	Ultra levure	PEDIAVIT				7
0276C					SRO	ZINC	PEDIAVIT SP	DRP AVEC SSI 9%			7
0277C	ROCEPHINE 500MG/J				EFFERALGAN	SRO 100 CC					7
0278C	ERYTHROMYCINE 250MG SCHT	VAMOMYCINE 250MG			SIROP						7
0292C					Ultra levure	Zinc CP Amoxicilline, Ospamox Gentamycine Atropine Paracetamol,Doliprane,Perfalgan,Dafalgan HDC Ceftriaxone Flagyl Colicalm Uvesterol Resomal Aspegic,Aspirine Cloxacillin Phenobarbital Metris Domperidone Oroken					7
0054C	CEFTRIAXONE INJ	AMPICILLINE INJ			PARACETAMOL	LAIT THERAPEUTIQUE					8
0088C	CEFTRIAXONE				D.R.P						8
0224C					EFFERALGAN	DIAZEPAM					8
0242C					VITAMAKS	ZINC					8
0245C											8
0250C					DAFALGAN 6KG DOZ/6H	ZINC 1/2CP					8
0257C					ADRENALINE AEROSOL	CELESTENE GOUTTES	SERUM SALE ISOTONIS				8
0047C	CEFTRIAXONE				PARACETAMOL	F 75 (lait thérapeutique)	V G (soins buccaux/violet de gentiane)				9
0237C	ROCEPHINE 1G	OFLOCET			PEDIAVIT SIROP	DOLIPRANE SIROP	DEPAKINE SIROP	LAVAGE DU NEZ			9
0280C					ZINC						9
0102C	CEFTRIAXONE				PARACETAMOL SIROP	LAVAGE DU NEZ PAR					10
0220C											10
0260C					SALBUTAMOL	CELESTENE	ADRENALINE	TIORFAN	PEDIAVIT	EFFERALGAN	11
0273C	AMOXI										12
0293C	AUGMENTIN SIROP				DOLIPRANE	LAVAGE DU NEZ	AEROSOL SALLITAL				12
0253C	ROCEPHINE INJECTABLE				ULTRALEVURE 250MG SACHET	DOLIPRANE	SSI 9%	UVESTEROL ADEC			13
0001C	CIPROFLOXACINE	METRONIDAZOLE									15
0005C	AMOXICILLINE				PARACETAMOL	Resomal					15
0060C	OROKEN				Resomal	PARACETAMOL	F75				17
0270C	CEFTRIAXONE INJ 900MG	GENTAMYCINE INJ			DOLIPRANE CP SACHET 30MG						18
0262C	CEFTRIAXONE	GENTAMYCINE			DEXAMETHASONE	PERFALGAN	Phenobarbital	UVESTEROL			20
0290C					DOLIPRANE	ROSEMIL	EAU BICOMBOMETEE (SOUS BUCC)				20
0251C					DEPAKINE	FUNGIZONE	PERFALGAN	PEDIAKID IMMUNO	PEDIAKID OLIGO	OXYPALSTINE	24
0295C	AMOXI 150MG 5MLX3				SOIN CUTANE A L'EOSINE	DRP					32
0202C					PARACETAMOL	Zinc Amoxicilline, Ospamox Gentamycine Atropine Paracetamol,Doliprane,Perfalgan,Dafalgan HDC Ceftriaxone Flagyl Colicalm Uvesterol Resomal Aspegic,Aspirine Cloxacillin Phenobarbital Metris Domperidone Oroken					367
0201C					Zinc Amoxicilline, Ospamox Gentamycine Atropine Paracetamol,Doliprane,Perfalgan,Dafalgan HDC Ceftriaxone Flagyl Colicalm Uvesterol Resomal Aspegic,Aspirine Cloxacillin Phenobarbital Metris Domperidone Oroken	EFFERALGAN

## Sheet: Variables
Variables	Signification
Ident	ID of the child
atbhosp1	antibiotic 1 administred during hospitalization
atbhosp2	antibiotic 2 administred during hospitalization
atbhosp3	antibiotic 3 administred during hospitalization
atbhosp4	antibiotic 4 administred during hospitalization
autmedhsp1	another drugs 1 administred during hospitalization
autmedhsp2	another drugs 2 administred during hospitalization
autmedhsp3	another drugs 3 administred during hospitalization
autmedhsp4	another drugs 4 administred during hospitalization
autmedhsp5	another drugs 5 administred during hospitalization
autmedhsp6	another drugs 6 administred during hospitalization
durhosp	duration of hospitalisation
