# Supplementary material for: Etiologies, Risk Factors and Impact of Severe Diarrhea in the Under-Fives in Moramanga and Antananarivo, Madagascar
Source: PLoS One. 2016 Jul 13;11(7):e0158862. doi: 10.1371/journal.pone.0158862 (PMC4943590; doi:10.1371/journal.pone.0158862)
Supplement: S1 Supporting Information — (ZIP) [file pone.0158862.s001.zip › Datajul2016/Suivi1042016.xlsx]

## Sheet: Data
Ident	Statut	Diarr	WHZM0est	HAZM0	WHZM0	delM1	HAZM1	DHAZM1	WHZM1	DWHZM1	DWHZM1bis	DHAZM1bis
0261C	C	1	0.014	-0.052	-1.013	31	-2.473	-2.421	-2.144	-2.158	-154.143	46.5577
0238C	C	1	0.019	-1.298	-3.51	30	-0.997	0.301	-1.167	-1.186	-62.4211	-0.231895
0073T	T	0	0.061	-1.122	0.061	34	1.129	2.251	-1.392	-1.453	-23.8197	-2.00624
0200C	C	1	0.082	-0.744	-0.253	42	0.085	0.829	-1.724	-1.806	-22.0244	-1.11425
0090C	C	1	0.085	-1.105	-3.419	35	-1.071	0.034	-1.729	-1.814	-21.3412	-0.0307692
0256C	C	1	0.096	-4	-1.276	32	-0.04	3.96	-1.767	-1.863	-19.4062	-0.99
0064C	C	1	0.086	-2.705	0.307	37	-0.964	1.741	-1.542	-1.628	-18.9302	-0.643623
0107C	C	1	0.084	-6.801	-1.668	33	-1.869	4.932	-1.365	-1.449	-17.25	-0.725187
0070T	T	0	0.126	-3.185	0.126	29	-2.039	1.146	-1.857	-1.983	-15.7381	-0.359812
0055C	C	1	0.091	-3.245	-1.278	40	-0.434	2.811	-1.183	-1.274	-14	-0.866256
0211T	T	0	-0.378	-1.851	-0.378	29	0.158	2.009	3.445	3.823	-10.1138	-1.08536
0252T	T	0	-0.089	-2.471	-0.089	30	-3.05	-0.579	0.728	0.817	-9.17978	0.234318
0032C	C	1	0.228	-0.418	-1.296	36	0.61	1.028	-1.744	-1.972	-8.64912	-2.45933
0288C	C	1	0.047	0.309	-1.134	33	-0.327	-0.636	-0.356	-0.403	-8.57447	-2.05825
0241T	T	0	0.294	0.074	0.294	29	-2.189	-2.263	-2.026	-2.32	-7.89116	-30.5811
0106T	T	0	0.626	-2.687	0.626	29	2.339	5.026	-4.169	-4.795	-7.65974	-1.87049
0253C	C	1	-0.083	0.315	-0.264	31	0.33	0.015	0.541	0.624	-7.51807	0.047619
0042C	C	1	0.19	-0.261	-1.108	36	-0.514	-0.253	-1.01	-1.2	-6.31579	0.969349
0019C	C	1	-0.131	-0.404	-1.533	36	-0.625	-0.221	0.692	0.823	-6.28244	0.54703
0105C	C	1	0.128	-1.656	-1.841	35	-2.439	-0.783	-0.654	-0.782	-6.10938	0.472826
0250T	T	0	0.534	-0.815	0.534	30	2.135	2.95	-2.692	-3.226	-6.0412	-3.61963
0051T	T	0	0.116	-2.47	0.116	29	-1.892	0.578	-0.576	-0.692	-5.96552	-0.234008
0047C	C	1	0.18	-2.991	-1.119	34	-2.08	0.911	-0.849	-1.029	-5.71667	-0.30458
0243C	C	1	-0.107	-0.068	1.136	32	-1.531	-1.463	0.494	0.601	-5.61682	21.5147
0080C	C	1	0.069	-2.148	-2.216	36	-0.88	1.268	-0.301	-0.37	-5.36232	-0.590317
0224T	T	0	-0.262	-0.519	-0.262	30	-1.534	-1.015	1.007	1.269	-4.84351	1.95568
0092T	T	0	0.238	-0.881	0.238	32	0.824	1.705	-0.87	-1.108	-4.65546	-1.9353
0071C	C	1	0.179	-3.642	0.688	36	-3.744	-0.102	-0.63	-0.809	-4.51955	0.0280066
0201T	T	0	0.122	3.051	0.122	41	-0.025	-3.076	-0.427	-0.549	-4.5	-1.00819
0281T	T	0	-0.457	-0.296	-0.457	29	-1.48	-1.184	1.552	2.009	-4.39606	4
0296C	C	1	0.482	-2.247	1.63	31	1.679	3.926	-1.438	-1.92	-3.9834	-1.74722
0010C	C	1	-0.567	-0.204	-1.871	34	-2.684	-2.48	1.62	2.187	-3.85714	12.1569
0266C	C	1	0.294	-0.405	-5.847	31	1.177	1.582	-0.828	-1.122	-3.81633	-3.90617
0083T	T	0	1.302	2.209	1.302	33	0.779	-1.43	-3.438	-4.74	-3.64055	-0.647352
0081T	T	0	0.433	-1.742	0.433	28	-0.493	1.249	-1.143	-1.576	-3.63972	-0.716992
0098T	T	0	0.501	-1.315	0.501	34	1.459	2.774	-1.316	-1.817	-3.62675	-2.10951
0204T	T	0	0.449	-0.623	0.449	27	-1.833	-1.21	-1.167	-1.616	-3.59911	1.94222
0261T	T	0	0.44	0.313	0.44	30	-2.453	-2.766	-0.981	-1.421	-3.22955	-8.83706
0244T	T	0	0.541	-1.999	0.541	28	-2.114	-0.115	-1.182	-1.723	-3.18484	0.0575288
0100T	T	0	-0.601	-1.065	-0.601	31	-1.699	-0.634	1.305	1.906	-3.17138	0.595305
0247T	T	0	1.03	-2.392	1.03	24	-1.301	1.091	-2.202	-3.232	-3.13786	-0.456104
0216C	C	1	0.739	-2.493	-1.52	29	-1.49	1.003	-1.482	-2.221	-3.00541	-0.402327
0017C	C	1	-0.159	-3.138	-1.35	40	-2.828	0.31	0.298	0.457	-2.87421	-0.098789
0068T	T	0	-0.314	-2.429	-0.314	32	-2.741	-0.312	0.506	0.82	-2.61146	0.128448
0271T	T	0	1.005	-1.637	1.005	28	-0.684	0.953	-1.531	-2.536	-2.52338	-0.582162
0264C	C	1	0.845	-0.673	-2.05	30	0.825	1.498	-1.182	-2.027	-2.39882	-2.22585
0255C	C	1	-0.347	-0.359	-0.789	31	0.24	0.599	0.472	0.819	-2.36023	-1.66852
0095C	C	1	0.404	-2.335	-0.672	41	-1.513	0.822	-0.543	-0.947	-2.34406	-0.352034
0090T	T	0	-1.275	-3.514	-1.275	30	-2.222	1.292	1.622	2.897	-2.27216	-0.367672
0257C	C	1	1.015	-2.981	-4.6	32	0.907	3.888	-1.272	-2.287	-2.2532	-1.30426
0102T	T	0	0.365	-3.343	0.365	36	-2.5	0.843	-0.455	-0.82	-2.24658	-0.252169
0254T	T	0	1.439	-3.317	1.439	30	0.583	3.9	-1.781	-3.22	-2.23767	-1.17576
0225T	T	0	-1.682	-1.705	-1.682	30	-0.912	0.793	1.954	3.636	-2.16171	-0.465103
0206T	T	0	0.324	0.61	0.324	55	-0.569	-1.179	-0.337	-0.661	-2.04012	-1.93279
0225C	C	1	0.448	-3.13	-0.705	30	-1.45	1.68	-0.427	-0.875	-1.95312	-0.536741
0053C	C	1	2.298	-1.695	-1.414	37	-2.027	-0.332	-2.167	-4.465	-1.94299	0.19587
0023T	T	0	0.145	-1.26	0.145	33	-1.147	0.113	-0.136	-0.281	-1.93793	-0.0896825
0232T	T	0	0.539	1.682	0.539	30	-0.855	-2.537	-0.502	-1.041	-1.93135	-1.50832
0074T	T	0	1.15	-3.178	1.15	33	-0.309	2.869	-1.062	-2.212	-1.92348	-0.902769
0294C	C	1	0.758	0.422	-1.032	31	-1.124	-1.546	-0.684	-1.442	-1.90237	-3.66351
0208T	T	0	1.021	-4.72	1.021	28	0.505	5.225	-0.882	-1.903	-1.86386	-1.10699
0254C	C	1	-0.245	-1.521	-2.595	31	-1.547	-0.026	0.204	0.449	-1.83265	0.017094
0221C	C	1	0.451	-2.475	-4.299	31	-5.124	-2.649	-0.345	-0.796	-1.76497	1.0703
0224C	C	1	0.888	-3.994	-5.703	30	-4.178	-0.184	-0.672	-1.56	-1.75676	0.0460691
0248T	T	0	1.469	-3.252	1.469	28	-0.102	3.15	-1.08	-2.549	-1.73519	-0.968635
0061T	T	0	-0.416	-0.635	-0.416	34	-2.092	-1.457	0.297	0.713	-1.71394	2.29449
0262T	T	0	0.259	0.416	0.259	28	-2.036	-2.452	-0.169	-0.428	-1.65251	-5.89423
0062T	T	0	-1.457	-0.334	-1.457	32	-2.816	-2.482	0.932	2.389	-1.63967	7.43114
0278T	T	0	-1.983	-1.497	-1.983	29	-1.982	-0.485	1.209	3.192	-1.60968	0.323981
0296T	T	0	1.295	-3.487	1.295	31	-0.71	2.777	-0.766	-2.061	-1.59151	-0.796387
0249T	T	0	1.204	-2.667	1.204	28	-0.253	2.414	-0.643	-1.847	-1.53405	-0.905137
0265T	T	0	0.425	-2.834	0.425	30	0.387	3.221	-0.225	-0.65	-1.52941	-1.13656
0088T	T	0	4.022	-2.296	4.022	31	-0.839	1.457	-1.862	-5.884	-1.46295	-0.634582
0079T	T	0	-0.375	0.527	-0.375	32	-0.004	-0.531	0.173	0.548	-1.46133	-1.00759
0082T	T	0	0.49	-0.598	0.49	29	-1.099	-0.501	-0.223	-0.713	-1.4551	0.837793
0201C	C	1	0.989	-0.223	-3.599	40	-0.282	-0.059	-0.427	-1.416	-1.43175	0.264574
0003C	C	1	0.718	-1.31	-0.569	35	-0.956	0.354	-0.293	-1.011	-1.40808	-0.270229
0108T	T	0	-0.815	-1.409	-0.815	34	-2.008	-0.599	0.325	1.14	-1.39877	0.425124
0293T	T	0	-4.72	-5.636	-4.72	24	-1.784	3.852	1.824	6.544	-1.38644	-0.683463
0054T	T	0	-1.255	-0.018	-1.255	32	-3.241	-3.223	0.482	1.737	-1.38406	179.056
0066T	T	0	-2.81	-0.256	-2.81	28	-0.545	-0.289	1.068	3.878	-1.38007	1.12891
0013T	T	0	-0.74	1.471	-0.74	35	0.589	-0.882	0.278	1.018	-1.37568	-0.599592
0076T	T	0	1.761	-0.846	1.761	39	-1.465	-0.619	-0.661	-2.422	-1.37535	0.731678
0031C	C	1	-0.969	-2.167	-2.323	38	-3.074	-0.907	0.356	1.325	-1.36739	0.418551
0280T	T	0	0.614	-1.649	0.614	26	-2.037	-0.388	-0.225	-0.839	-1.36645	0.235294
0279T	T	0	-3.878	5.568	-3.878	28	-0.941	-6.509	1.384	5.262	-1.35688	-1.169
0256T	T	0	2.59	-3.144	2.59	30	-2.108	1.036	-0.884	-3.474	-1.34131	-0.329517
0060T	T	0	-1.028	-2.541	-1.028	31	-0.902	1.639	0.332	1.36	-1.32296	-0.645022
0063T	T	0	-1.177	-1.425	-1.177	32	-1.605	-0.18	0.376	1.553	-1.31946	0.126316
0040C	C	1	1.241	1.216	-0.004	36	0.654	-0.562	-0.395	-1.636	-1.31829	-0.462171
0227T	T	0	-1.212	-0.769	-1.212	29	1.01	1.779	0.367	1.579	-1.30281	-2.31339
0267T	T	0	1.307	-0.581	1.307	30	-2.223	-1.642	-0.393	-1.7	-1.30069	2.82616
0041T	T	0	0.58	-2.409	0.58	22	-1.45	0.959	-0.17	-0.75	-1.2931	-0.39809
0218T	T	0	0.822	-2.531	0.822	31	0.777	3.308	-0.233	-1.055	-1.28345	-1.30699
0277T	T	0	1.282	-0.888	1.282	29	-2.179	-1.291	-0.359	-1.641	-1.28003	1.45383
0065T	T	0	-3.47	-1.949	-3.47	28	-1.178	0.771	0.931	4.401	-1.2683	-0.395587
0015T	T	0	-0.224	-1.825	-0.224	21	-1.726	0.099	0.056	0.28	-1.25	-0.0542466
0285C	C	1	0.689	0.076	-1.134	31	0.327	0.251	-0.157	-0.846	-1.22787	3.30263
0276T	T	0	-3.609	-2.969	-3.609	30	-2.6	0.369	0.766	4.375	-1.21225	-0.124284
0260C	C	1	-0.934	-0.061	-0.934	38	-2.621	-2.56	0.182	1.116	-1.19486	41.9672
0230C	C	1	-1.624	-2.481	-2.421	30	-4.713	-2.232	0.306	1.93	-1.18842	0.899637
0297T	T	0	-4.379	-6.405	-4.379	17	-1.306	5.099	0.571	4.95	-1.1304	-0.796097
0094C	C	1	1.472	-0.704	0.42	35	-0.336	0.368	-0.174	-1.646	-1.11821	-0.522727
0211C	C	1	4.159	-2.883	-1.463	28	0.713	3.596	-0.46	-4.619	-1.1106	-1.24731
0094T	T	0	-1.761	-1.054	-1.761	30	-0.386	0.668	0.194	1.955	-1.11016	-0.633776
0229C	C	1	0.58	-3.63	1.428	31	-2.407	1.223	-0.063	-0.643	-1.10862	-0.336915
0237T	T	0	-2.404	-2.106	-2.404	30	0.817	2.923	0.261	2.665	-1.10857	-1.38794
0105T	T	0	-1.178	-0.519	-1.178	29	-1.584	-1.065	0.117	1.295	-1.09932	2.05202
0229T	T	0	12.82	-6.937	12.82	25	-1.535	5.402	-1.264	-14.084	-1.0986	-0.778723
0209T	T	0	2.998	0.82	2.998	28	0.159	-0.661	-0.251	-3.249	-1.08372	-0.806098
0103T	T	0	0.953	-1.356	0.953	36	-3.307	-1.951	-0.069	-1.022	-1.0724	1.43879
0221T	T	0	-6.09	4.671	-6.09	30	-2.149	-6.82	0.387	6.477	-1.06355	-1.46007
0270T	T	0	-1.938	-2.754	-1.938	30	-3.028	-0.274	0.112	2.05	-1.05779	0.0994916
0240T	T	0	-1.311	-2.383	-1.311	29	1.298	3.681	0.074	1.385	-1.05645	-1.54469
0007T	T	0	1.263	-0.972	1.263	20	-0.703	0.269	-0.031	-1.294	-1.02454	-0.276749
0014C	C	1	-2.123	-0.928	-3.522	38	-0.764	0.164	0.04	2.163	-1.01884	-0.176724
0069T	T	0	-1.542	-2.378	-1.542	30	-1.862	0.516	0.025	1.567	-1.01621	-0.216989
0275C	C	1	2.239	-2.332	1.684	32	0.135	2.467	-0.025	-2.264	-1.01117	-1.05789
0045C	C	1	1.55	0.026	0.721	33	0.011	-0.015	0.02	-1.53	-0.987097	-0.576923
0298T	T	0	-1.723	-2.514	-1.723	46	-4.391	-1.877	-0.025	1.698	-0.98549	0.746619
0267C	C	1	6.359	0.484	0.752	29	-1.854	-2.338	0.093	-6.266	-0.985375	-4.83058
0017T	T	0	-0.104	-0.637	-0.104	32	-1.056	-0.419	-0.003	0.101	-0.971154	0.657771
0031T	T	0	-1.456	-3.63	-1.456	27	-3.514	0.116	-0.061	1.395	-0.958104	-0.0319559
0210T	T	0	1.203	-2.275	1.203	25	-3.355	-1.08	0.065	-1.138	-0.945968	0.474725
0294T	T	0	-0.8	0.357	-0.8	18	-0.73	-1.087	-0.044	0.756	-0.945	-3.04482
0281C	C	1	2.338	-2.935	0.552	31	0.071	3.006	0.133	-2.205	-0.943114	-1.02419
0207T	T	0	0.437	0.289	0.437	26	-1.509	-1.798	0.025	-0.412	-0.942792	-6.22145
0263T	T	0	-6.308	-2.552	-6.308	26	4.41	6.962	-0.405	5.903	-0.935796	-2.72806
0277C	C	1	1.376	-2.86	0.021	30	-1.197	1.663	0.099	-1.277	-0.928052	-0.581469
0280C	C	1	-2.271	-2.162	1.447	33	-2.132	0.03	-0.216	2.055	-0.904888	-0.013876
0279C	C	1	-1.043	0.912	0.314	32	-1.094	-2.006	-0.109	0.934	-0.895494	-2.19956
0200T	T	0	-0.652	0.047	-0.652	34	-2.377	-2.424	-0.071	0.581	-0.891104	-51.5745
0271C	C	1	-2.201	-2.124	1.966	30	0.77	2.894	-0.268	1.933	-0.878237	-1.36252
0075C	C	1	-1.405	-2.303	-2.143	36	-1.689	0.614	-0.194	1.211	-0.861922	-0.266609
0067C	C	1	-1.438	-2.418	-2.474	35	-0.261	2.157	-0.202	1.236	-0.859527	-0.89206
0086T	T	0	2.899	-1.192	2.899	26	0.715	1.907	0.419	-2.48	-0.855467	-1.59983
0081C	C	1	-0.877	-0.773	-1.436	36	-2.425	-1.652	-0.14	0.737	-0.840365	2.13713
0287T	T	0	1.183	0.355	1.183	30	-0.168	-0.523	0.204	-0.979	-0.827557	-1.47324
0213T	T	0	1.706	-0.554	1.706	22	-1.094	-0.54	0.303	-1.403	-0.822392	0.974729
0284C	C	1	1.631	0.72	0.044	31	-1.133	-1.853	0.308	-1.323	-0.811159	-2.57361
0086C	C	1	1.724	-3.863	4.137	33	-3.01	0.853	0.327	-1.397	-0.810325	-0.220813
0072C	C	1	1.787	1.433	-0.657	42	-2.334	-3.767	0.345	-1.442	-0.806939	-2.62875
0062C	C	1	0.796	-2.455	0.079	39	-0.721	1.734	0.154	-0.642	-0.806533	-0.706314
0273T	T	0	-0.327	-0.282	-0.327	30	-0.433	-0.151	-0.068	0.259	-0.792049	0.535461
0064T	T	0	-1.792	-0.983	-1.792	34	-2.189	-1.206	-0.4	1.392	-0.776786	1.22686
0089C	C	1	2.157	-1.691	-1.265	38	0.275	1.966	0.493	-1.664	-0.771442	-1.16263
0059T	T	0	-4.425	-4.256	-4.425	31	-2.014	2.242	-1.015	3.41	-0.770621	-0.526786
0010T	T	0	0.884	-1.515	0.884	27	-1.249	0.266	0.204	-0.68	-0.769231	-0.175578
0219T	T	0	1.513	-1.932	1.513	22	-3.906	-1.974	0.36	-1.153	-0.762062	1.02174
0057T	T	0	-2.429	-3.963	-2.429	32	-1.016	2.947	-0.583	1.846	-0.759984	-0.743629
0056T	T	0	-1.7	-0.605	-1.7	36	-0.82	-0.215	-0.427	1.273	-0.748824	0.355372
0282T	T	0	-2.57	-1.62	-2.57	29	0.468	2.088	-0.724	1.846	-0.718288	-1.28889
0247C	C	1	2.388	-0.838	-3.241	31	0.19	1.028	0.678	-1.71	-0.71608	-1.22673
0020T	T	0	0.482	-1.567	0.482	32	-1.727	-0.16	0.14	-0.342	-0.709544	0.102106
0013C	C	1	4.866	0.055	3.477	46	0.09	0.035	1.42	-3.446	-0.708179	0.636364
0058T	T	0	-3.229	-2.729	-3.229	27	-1.419	1.31	-0.961	2.268	-0.702385	-0.480029
0291C	C	1	2.673	-2.807	-2.938	31	-0.892	1.915	0.907	-1.766	-0.660681	-0.682223
0002T	T	0	1.428	-3.089	1.428	29	-2.22	0.869	0.492	-0.936	-0.655462	-0.281321
0014T	T	0	2.103	-2.832	2.103	31	-0.317	2.515	0.741	-1.362	-0.647646	-0.888065
0055T	T	0	-3.592	-4.407	-3.592	33	-2.724	1.683	-1.287	2.305	-0.641704	-0.381892
0245T	T	0	-0.393	0.336	-0.393	31	-0.141	-0.477	-0.141	0.252	-0.641221	-1.41964
0266T	T	0	-1.155	-1.048	-1.155	30	0.507	1.555	-0.425	0.73	-0.632035	-1.48378
0048T	T	0	1.231	-0.406	1.231	30	-0.528	-0.122	0.455	-0.776	-0.630382	0.300493
0252C	C	1	3.003	-0.88	-1.237	33	-0.611	0.269	1.154	-1.849	-0.615718	-0.305682
0096T	T	0	-2.757	-1.48	-2.757	65	-0.948	0.532	-1.064	1.693	-0.614073	-0.359459
0079C	C	1	-0.846	-0.751	-1.141	37	-0.36	0.391	-0.331	0.515	-0.608747	-0.520639
0257T	T	0	-0.957	-1.726	-0.957	30	-3.303	-1.577	-0.377	0.58	-0.606061	0.913673
0085C	C	1	1.136	-4.13	0.609	34	-0.582	3.548	0.451	-0.685	-0.602993	-0.85908
0262C	C	1	-3.414	1.612	-0.985	33	-2.185	-3.797	-1.433	1.981	-0.580258	-2.35546
0286T	T	0	-2.498	-5.606	-2.498	25	0.132	5.738	-1.056	1.442	-0.577262	-1.02355
0228C	C	1	-4.61	-1.782	-2.087	30	-3.647	-1.865	-1.964	2.646	-0.57397	1.04658
0024T	T	0	2.429	-3.802	2.429	35	-2.326	1.476	1.045	-1.384	-0.569782	-0.388217
0295C	C	1	-3.532	0.206	-2.292	35	-5.677	-5.883	-1.522	2.01	-0.569083	-28.5583
0298C	C	1	2.506	-1.636	2.594	31	-3.409	-1.773	1.082	-1.424	-0.568236	1.08374
0295T	T	0	-2.368	-0.395	-2.368	16	0.051	0.446	-1.039	1.329	-0.561233	-1.12911
0265C	C	1	0.309	5.54	-0.598	32	0.379	-5.161	0.14	-0.169	-0.546926	-0.931588
0026T	T	0	2.333	-3.859	2.333	28	-2.581	1.278	1.072	-1.261	-0.540506	-0.331174
0012T	T	0	1.341	-3.916	1.341	29	-3.61	0.306	0.62	-0.721	-0.537658	-0.078141
0231C	C	1	-3.025	5.096	-1.964	33	-1.674	-6.77	-1.402	1.623	-0.536529	-1.32849
0053T	T	0	-3.805	-0.723	-3.805	28	-1.531	-0.808	-1.769	2.036	-0.535085	1.11757
0002C	C	1	2.642	-0.361	1.525	31	-0.435	-0.074	1.251	-1.391	-0.526495	0.204986
0075T	T	0	0.662	-2.7	0.662	66	-2.375	0.325	0.316	-0.346	-0.522659	-0.12037
0022T	T	0	1.745	5.385	1.745	42	4.117	-1.268	0.842	-0.903	-0.517479	-0.235469
0008T	T	0	3.533	-3.974	3.533	22	-2.044	1.93	1.74	-1.793	-0.507501	-0.485657
0001C	C	1	-3.364	-2.331	-4.473	38	-2.573	-0.242	-1.659	1.705	-0.506837	0.103818
0077T	T	0	1.379	-0.64	1.379	33	0.249	0.889	0.69	-0.689	-0.499637	-1.38906
0019T	T	0	4.866	-8.671	4.866	19	-6.171	2.5	2.437	-2.429	-0.499178	-0.288317
0084T	T	0	2.038	-0.614	2.038	24	1.906	2.52	1.022	-1.016	-0.498528	-4.10423
0074C	C	1	1.516	-1.822	-2.765	37	0.685	2.507	0.787	-0.729	-0.480871	-1.37596
0246T	T	0	-2.264	2.377	-2.264	28	-0.235	-2.612	-1.21	1.054	-0.465548	-1.09886
0212T	T	0	2.052	-3.054	2.052	5	-1.816	1.238	1.13	-0.922	-0.449318	-0.40537
0060C	C	1	-3.227	-1.332	0.138	38	-3.912	-2.58	-1.852	1.375	-0.426092	1.93694
0220T	T	0	1.502	-1.099	1.502	29	-0.069	1.03	0.881	-0.621	-0.413449	-0.937216
0220C	C	1	-1.981	-2.31	-0.787	31	-1.113	1.197	-1.176	0.805	-0.40636	-0.518182
0038T	T	0	0.454	-2.882	0.454	39	-2.41	0.472	0.27	-0.184	-0.405286	-0.163775
0006C	C	1	-1.488	-2.921	-2.869	35	-2.613	0.308	-0.893	0.595	-0.399866	-0.105443
0217T	T	0	1.127	0.299	1.127	29	0.742	0.443	0.686	-0.441	-0.391304	1.48161
0027C	C	1	13.21	-8.061	11.25	37	-6.242	1.819	8.053	-5.157	-0.390386	-0.225654
0278C	C	1	2.937	-2.217	1.425	30	-0.678	1.539	1.907	-1.03	-0.350698	-0.694181
0293C	C	1	-1.573	-1.822	0.485	30	-2.977	-1.155	-1.034	0.539	-0.342657	0.633919
0108C	C	1	-0.409	-0.055	-1.164	39	-5.805	-5.75	-0.27	0.139	-0.339853	104.545
0071T	T	0	-0.285	-2.447	-0.285	29	-3.015	-0.568	-0.194	0.091	-0.319298	0.232121
0212C	C	1	0.79	-2.428	-0.527	30	0.245	2.673	0.538	-0.252	-0.318987	-1.10091
0269C	C	1	-2.148	-0.447	-2.148	30	-0.429	0.018	-1.477	0.671	-0.312384	-0.0402685
0087C	C	1	5.507	-1.356	-3.996	37	-3.452	-2.096	3.829	-1.678	-0.304703	1.54572
0021T	T	0	0.485	-1.644	0.485	34	-1.861	-0.217	0.339	-0.146	-0.301031	0.131995
0066C	C	1	-2.252	-1.347	1.542	35	-0.837	0.51	-1.575	0.677	-0.300622	-0.378619
0073C	C	1	0.506	0.268	0.304	40	0.64	0.372	0.359	-0.147	-0.290514	1.38806
0095T	T	0	-0.503	-1.233	-0.503	35	-1.271	-0.038	-0.359	0.144	-0.286282	0.0308191
0269T	T	0	1.053	0.279	1.053	29	0.637	0.358	0.757	-0.296	-0.281102	1.28315
0231T	T	0	-3.274	0.399	-3.274	28	0.822	0.423	-2.431	0.843	-0.257483	1.06015
0046C	C	1	-0.751	-1.015	-2.073	34	-0.776	0.239	-0.568	0.183	-0.243675	-0.235468
0037T	T	0	-2.706	-0.819	-2.706	33	-1.138	-0.319	-2.079	0.627	-0.231707	0.389499
0242C	C	1	-2.257	-1.032	-3.605	30	-1.308	-0.276	-1.744	0.513	-0.227293	0.267442
0091C	C	1	-2.011	-0.286	-0.211	39	-0.841	-0.555	-1.599	0.412	-0.204873	1.94056
0202T	T	0	-0.849	-1.602	-0.849	35	2.089	3.691	-0.689	0.16	-0.188457	-2.304
0272T	T	0	1.307	-0.331	1.307	30	-0.339	-0.008	1.078	-0.229	-0.17521	0.0241692
0098C	C	1	-1.276	-0.686	-5.157	37	-0.878	-0.192	-1.077	0.199	-0.155956	0.279883
0088C	C	1	-2.72	0.089	0.939	35	-1.295	-1.384	-2.303	0.417	-0.153309	-15.5506
0012C	C	1	-2.405	1.229	-3.73	37	0.908	-0.321	-2.052	0.353	-0.146778	-0.261188
0291T	T	0	2.578	-1.011	2.578	27	-3.315	-2.304	2.209	-0.369	-0.143134	2.27893
0056C	C	1	-2.257	-1.353	0.037	43	-3.482	-2.129	-1.955	0.302	-0.133806	1.57354
0044T	T	0	-1.993	-1.69	-1.993	28	-1.264	0.426	-1.793	0.2	-0.100351	-0.252071
0016C	C	1	1.655	-1.322	0.527	41	-1.245	0.077	1.497	-0.158	-0.0954683	-0.0582451
0072T	T	0	-0.985	0.427	-0.985	39	-2.469	-2.896	-0.895	0.09	-0.0913706	-6.7822
0027T	T	0	-0.213	-1.63	-0.213	35	-1.854	-0.224	-0.194	0.019	-0.0892019	0.137423
0100C	C	1	0.608	-0.931	-1.514	36	-3.447	-2.516	0.557	-0.051	-0.0838816	2.70247
0001T	T	0	-1.546	-0.013	-1.546	32	-0.428	-0.415	-1.432	0.114	-0.0737387	31.9231
0040T	T	0	4.042	0.492	4.042	24	0.469	-0.023	3.802	-0.24	-0.0593765	-0.046748
0003T	T	0	1.44	-1.852	1.44	36	-1.926	-0.074	1.355	-0.085	-0.0590278	0.0399568
0091T	T	0	-1.562	-2.003	-1.562	36	-3.2	-1.197	-1.491	0.071	-0.0454545	0.597604
0245C	C	1	-2.145	1.112	-0.904	34	-2.172	-3.284	-2.052	0.093	-0.0433566	-2.95324
0022C	C	1	-1.764	1.846	-3.192	43	1.349	-0.497	-1.691	0.073	-0.0413832	-0.269231
0275T	T	0	-2.373	-2.154	-2.373	25	-0.52	1.634	-2.303	0.07	-0.0294985	-0.758589
0292T	T	0	1.971	-1.208	1.971	30	-1.229	-0.021	1.924	-0.047	-0.0238458	0.0173841
0054C	C	1	-2.425	-3.809	0.927	39	-1.054	2.755	-2.37	0.055	-0.0226804	-0.723287
0029T	T	0	2.653	-0.202	2.653	34	-0.323	-0.121	2.599	-0.054	-0.0203543	0.59901
0046T	T	0	1.101	0.131	1.101	17	0.33	0.199	1.081	-0.02	-0.0181653	1.51908
0246C	C	1	-2.477	-1.442	-0.331	35	-0.847	0.595	-2.435	0.042	-0.016956	-0.412621
0043C	C	1	-2.296	-2.198	-3.532	38	-2.221	-0.023	-2.271	0.025	-0.0108885	0.0104641
0065C	C	1	-0.45	-1.213	1.207	35	-0.896	0.317	-0.447	0.003	-0.00666667	-0.261336
0011T	T	0	1.156	-1.145	1.156	25	-1.207	-0.062	1.152	-0.004	-0.00346021	0.0541485
0230T	T	0	-1.1	-3.686	-1.1	27	4.717	8.403	-1.099	0.001	-0.000909091	-2.27971
0039C	C	1	-2.802	-0.722	-3.892						0	0
0202C	C	1	-2.39	-0.196	-1.991						0	0
0288T	T	0	0.674	1.605	0.674	30	0.941	-0.664	0.674	0	0	-0.413707
0243T	T	0	-1.703	-1.584	-1.703	28	-3.09	-1.506	-1.71	-0.007	0.00411039	0.950758
0301T	T	0	-1.024	-3.085	-1.024	30	-2.954	0.131	-1.03	-0.006	0.00585938	-0.0424635
0238T	T	0	-2.041	-0.667	-2.041	30	-1.8	-1.133	-2.06	-0.019	0.00930916	1.69865
0239C	C	1	-2.224	-1.42	-1.356	32	0.543	1.963	-2.245	-0.021	0.00944245	-1.38239
0093T	T	0	-0.768	-1.566	-0.768	33	-0.371	1.195	-0.781	-0.013	0.0169271	-0.763091
0244C	C	1	-1.973	2.735	-4.047	31	-1.398	-4.133	-2.022	-0.049	0.0248353	-1.51115
0236C	C	1	-0.744	-0.625	-1.403	35	3.509	4.134	-0.766	-0.022	0.0295699	-6.6144
0045T	T	0	-2.332	-1.683	-2.332	28	-1.085	0.598	-2.406	-0.074	0.0317324	-0.355318
0273C	C	1	-4.718	-3.103	-4.718	31	-4.22	-1.117	-4.872	-0.154	0.0326409	0.359974
0029C	C	1	-1.069	0.37	-2.304	44	0.264	-0.106	-1.115	-0.046	0.0430309	-0.286486
0032T	T	0	-0.477	-3.049	-0.477	32	-2.536	0.513	-0.52	-0.043	0.0901468	-0.168252
0035T	T	0	1.67	-0.013	1.67	33	-0.125	-0.112	1.825	0.155	0.0928144	8.61538
0102C	C	1	-2.593	-0.348	-3.701	40	-1.07	-0.722	-2.855	-0.262	0.101041	2.07471
0005C	C	1	-2.206	-0.81	-3.509	40	-0.523	0.287	-2.431	-0.225	0.101995	-0.354321
0284T	T	0	0.302	-0.292	0.302	30	-2.074	-1.782	0.333	0.031	0.102649	6.10274
0258C	C	1	-1.241	-1.273	-1.893	31	-1.937	-0.664	-1.375	-0.134	0.107977	0.521603
0227C	C	1	-1.439	-1.241	-4.242	31	0.663	1.904	-1.611	-0.172	0.119527	-1.53425
0050C	C	1	-2.211	0.893	-3.542	38	0.189	-0.704	-2.494	-0.283	0.127996	-0.788354
0036C	C	1	-1.552	-2.092	-2.984	39	-1.422	0.67	-1.82	-0.268	0.17268	-0.320268
0248C	C	1	-2.819	-1.621	1.812	30	2.537	4.158	-3.319	-0.5	0.177368	-2.56508
0004C	C	1	-1.534	-0.803	-3.003	44	-2.069	-1.266	-1.807	-0.273	0.177966	1.57659
0041C	C	1	-2.077	1.863	-3.398	36	1.525	-0.338	-2.457	-0.38	0.182956	-0.181428
0005T	T	0	-0.988	-1.013	-0.988	36	-0.957	0.056	-1.173	-0.185	0.187247	-0.0552813
0015C	C	1	-1.791	0.318	-3.144	38	0.257	-0.061	-2.223	-0.432	0.241206	-0.191824
0251T	T	0	0.534	0.379	0.534	31	-1.96	-2.339	0.665	0.131	0.245318	-6.1715
0292C	C	1	-1.661	-2.416	-3.027	31	-2.444	-0.028	-2.119	-0.458	0.275738	0.0115894
0276C	C	1	-1.986	-3.683	1.625	31	-1.587	2.096	-2.548	-0.562	0.282981	-0.569101
0039T	T	0	-1.236	-1.273	-1.236	26	-0.881	0.392	-1.6	-0.364	0.294498	-0.307934
0297C	C	1	-1.006	-3.379	-0.325	30	0.154	3.533	-1.321	-0.315	0.313121	-1.04558
0006T	T	0	-1.344	-1.854	-1.344	29	-2.167	-0.313	-1.767	-0.423	0.314732	0.168824
0021C	C	1	-1.092	-1.567	-2.339	37	-1.648	-0.081	-1.453	-0.361	0.330586	0.0516911
0049T	T	0	-1.081	-1.817	-1.081	32	-1.289	0.528	-1.453	-0.372	0.344126	-0.290589
0274T	T	0	1.519	0.373	1.519	30	-3.346	-3.719	2.055	0.536	0.352864	-9.97051
0103C	C	1	-2.387	-3.52	-1.977	42	-0.577	2.943	-3.284	-0.897	0.375786	-0.83608
0016T	T	0	1.584	-1.555	1.584	26	-0.286	1.269	2.188	0.604	0.381313	-0.816077
0018T	T	0	-1.026	1.25	-1.026	51	0.446	-0.804	-1.429	-0.403	0.392788	-0.6432
0255T	T	0	0.217	-0.888	0.217	27	-0.249	0.639	0.304	0.087	0.400922	-0.719595
0059C	C	1	-1.867	-2.921	-0.53	39	-2.29	0.631	-2.634	-0.767	0.410819	-0.216022
0037C	C	1	-1.46	-1.028	-2.869	39	-1.057	-0.029	-2.095	-0.635	0.434932	0.0282101
0050T	T	0	-0.408	-1.098	-0.408	34	-1.247	-0.149	-0.586	-0.178	0.436275	0.135701
0089T	T	0	2.299	-2.724	2.299	32	-1.283	1.441	3.317	1.018	0.442801	-0.529001
0048C	C	1	-1.275	-2.235	-2.446	35	-1.83	0.405	-1.849	-0.574	0.450196	-0.181208
0235C	C	1	-1.114	-1.875	-3.56	31	-1.826	0.049	-1.643	-0.529	0.474865	-0.0261333
0083C	C	1	-2.34	-2.287	-1.884	38	0.136	2.423	-3.488	-1.148	0.490598	-1.05947
0023C	C	1	0.764	-0.239	-0.384	41	-0.47	-0.231	1.141	0.377	0.493455	0.966527
0242T	T	0	-1.388	-0.066	-1.388	29	-1.07	-1.004	-2.099	-0.711	0.512248	15.2121
0067T	T	0	0.66	-3.562	0.66	29	-1.101	2.461	1.015	0.355	0.537879	-0.690904
0250C	C	1	0.811	-1.619	-1.55	30	-1.935	-0.316	1.256	0.445	0.548705	0.195182
0080T	T	0	-0.556	-0.77	-0.556	29	0.32	1.09	-0.874	-0.318	0.571942	-1.41558
0264T	T	0	1.053	0.209	1.053	29	-2.913	-3.122	1.68	0.627	0.595442	-14.9378
0058C	C	1	-1.098	-2.512	-0.393	37	-2.609	-0.097	-1.762	-0.664	0.604736	0.0386146
0218C	C	1	-0.867	-6.121	-0.818	29	-1.097	5.024	-1.392	-0.525	0.605536	-0.820781
0260T	T	0	0.217	-0.888	0.217	30	-1.405	-0.517	0.354	0.137	0.631336	0.582207
0093C	C	1	-0.365	-0.652	0.436	36	-1.885	-1.233	-0.597	-0.232	0.635616	1.8911
0078C	C	1	-1.671	-0.466	-5.12	42	-1.345	-0.879	-2.776	-1.105	0.661281	1.88627
0239T	T	0	-1.575	-3.141	-1.575	29	4.109	7.25	-2.631	-1.056	0.670476	-2.30818
0035C	C	1	0.444	0.065	-0.847	40	-0.297	-0.362	0.755	0.311	0.70045	-5.56923
0251C	C	1	-1.891	1.718	-1.615	28	-0.383	-2.101	-3.25	-1.359	0.718667	-1.22293
0232C	C	1	-0.74	0.485	1.018	35	-0.532	-1.017	-1.331	-0.591	0.798649	-2.09691
0076C	C	1	-0.966	3.099	-1.476	45	-1.814	-4.913	-1.797	-0.831	0.860248	-1.58535
0068C	C	1	-1.139	-1.471	-1.779	38	-1.717	-0.246	-2.125	-0.986	0.865672	0.167233
0036T	T	0	-0.715	-1.197	-0.715	32	-1.569	-0.372	-1.384	-0.669	0.935664	0.310777
0206C	C	1	-0.718	-1.592	-1.319	29	-0.995	0.597	-1.401	-0.683	0.951253	-0.375
0207C	C	1	-1.164	-1.605	-2.072	30	0.415	2.02	-2.305	-1.141	0.980241	-1.25857
0204C	C	1	-0.794	-1.337	-1.898	31	-0.526	0.811	-1.625	-0.831	1.0466	-0.606582
0274C	C	1	-0.718	-1.384	-0.246	30	-2.796	-1.412	-1.497	-0.779	1.08496	1.02023
0085T	T	0	0.672	0.686	0.672	28	-0.622	-1.308	1.435	0.763	1.13542	-1.90671
0084C	C	1	-0.73	-0.634	-3.684	32	-2.182	-1.548	-1.571	-0.841	1.15205	2.44164
0217C	C	1	-0.645	-0.719	-3.334	28	-1.885	-1.166	-1.392	-0.747	1.15814	1.6217
0069C	C	1	-0.422	-4.844	-1.439	38	-1.033	3.811	-0.933	-0.511	1.2109	-0.786746
0004T	T	0	-1.219	-2.384	-1.219	35	-1.057	1.327	-2.717	-1.498	1.22888	-0.556628
0263C	C	1	-0.678	-6.905	4.956	30	-0.258	6.647	-1.514	-0.836	1.23304	-0.962636
0020C	C	1	0.539	-1.185	-0.742	43	-1.488	-0.303	1.241	0.702	1.30241	0.255696
0051C	C	1	-0.654	-1.206	-1.844	37	-0.678	0.528	-1.531	-0.877	1.34098	-0.437811
0028C	C	1	-0.448	0.935	-1.953	34	-0.186	-1.121	-1.068	-0.62	1.38393	-1.19893
0096C	C	1	-0.495	-2.869	-0.468	35	-1.095	1.774	-1.183	-0.688	1.3899	-0.618334
0301C	C	1	-0.748	-6.498	-2.454	31	-3.659	2.839	-1.789	-1.041	1.39171	-0.436904
0018C	C	1	-0.606	-0.548	-1.989	40	-0.62	-0.072	-1.497	-0.891	1.4703	0.131387
0216T	T	0	0.63	-4.223	0.63	29	-2.615	1.608	1.595	0.965	1.53175	-0.380772
0042T	T	0	-0.068	-1.65	-0.068	21	-1.167	0.483	-0.173	-0.105	1.54412	-0.292727
0101C	C	1	-0.138	-2.041	-3.951	37	-1.08	0.961	-0.36	-0.222	1.6087	-0.470848
0210C	C	1	-0.856	-0.712	-0.363	29	0.73	1.442	-2.28	-1.424	1.66355	-2.02528
0038C	C	1	-0.805	-2.355	-2.14	39	-1.967	0.388	-2.182	-1.377	1.71056	-0.164756
0249C	C	1	0.416	-0.803	-1.492	31	1.296	2.099	1.143	0.727	1.7476	-2.61395
0057C	C	1	-0.339	-1.652	-0.247	43	-0.902	0.75	-0.97	-0.631	1.86136	-0.453995
0209C	C	1	-0.821	-3.799	3.004	29	-1.747	2.052	-2.436	-1.615	1.96711	-0.540142
0282C	C	1	-0.809	-2.651	1.852	97	-0.698	1.953	-2.41	-1.601	1.97899	-0.736703
0300T	T	0	0.155	-2.662	0.155	30	-3.18	-0.518	0.469	0.314	2.02581	0.194591
0043T	T	0	-0.222	-0.76	-0.222	29	-0.73	0.03	-0.71	-0.488	2.1982	-0.0394737
0106C	C	1	-0.504	-2.158	-1.204	32	-1.038	1.12	-1.659	-1.155	2.29167	-0.518999
0272C	C	1	0.752	0.309	0.752	32	-0.115	-0.424	2.543	1.791	2.38165	-1.37217
0087T	T	0	0.789	-3.882	0.789	32	-1.602	2.28	2.759	1.97	2.49683	-0.587326
0047T	T	0	-0.238	-0.35	-0.238	27	0.598	0.948	-0.859	-0.621	2.60924	-2.70857
0235T	T	0	0.726	-1.215	0.726	29	-3.487	-2.272	2.709	1.983	2.7314	1.86996
0028T	T	0	0.075	-0.545	0.075	27	-0.104	0.441	0.281	0.206	2.74667	-0.809174
0285T	T	0	0.674	1.34	0.674	36	-4.945	-6.285	2.55	1.876	2.78338	-4.6903
0061C	C	1	0.259	-2.506	-0.297	39	-1.774	0.732	1.023	0.764	2.94981	-0.292099
0026C	C	1	-0.517	-1.038	-1.836	36	-0.643	0.395	-2.169	-1.652	3.19536	-0.380539
0300C	C	1	-0.305	-2.838	-1.616	30	-3.002	-0.164	-1.45	-1.145	3.7541	0.0577872
0007C	C	1	-0.617	-0.794	-1.894	34	-0.381	0.413	-2.987	-2.37	3.84117	-0.520151
0024C	C	1	-0.212	-1.191	-1.597	44	-0.768	0.423	-1.034	-0.822	3.87736	-0.355164
0228T	T	0	-0.181	-1.594	-0.181	28	-0.952	0.642	-0.893	-0.712	3.9337	-0.40276
0044C	C	1	-0.333	-0.053	-1.559	36	0.365	0.418	-1.643	-1.31	3.93393	-7.88679
0101T	T	0	-0.146	-3.083	-0.146	33	-0.912	2.171	-0.778	-0.632	4.32877	-0.704184
0240C	C	1	-0.215	-1.897	-3.244	30	0.286	2.183	-1.159	-0.944	4.3907	-1.15076
0049C	C	1	-0.353	-1.659	-1.523	35	-0.575	1.084	-2.144	-1.791	5.07365	-0.653406
0270C	C	1	0.577	-0.157	-0.327	33	-0.548	-0.391	4.101	3.524	6.10745	2.49045
0092C	C	1	-0.228	-0.527	-0.183	35	-1.678	-1.151	-1.839	-1.611	7.06579	2.18406
0077C	C	1	-0.188	-1.417	-3.17	41	3.044	4.461	-1.54	-1.352	7.19149	-3.1482
0082C	C	1	-0.128	-0.291	-3.747	35	-0.095	0.196	-1.087	-0.959	7.49219	-0.67354
0213C	C	1	-0.189	-2.758	-1.883	30	-2.533	0.225	-1.609	-1.42	7.51323	-0.0815809
0070C	C	1	-0.13	-4.897	-1.145	36	-2.901	1.996	-1.225	-1.095	8.42308	-0.407596
0063C	C	1	-0.142	-2.609	1.211	34	-0.182	2.427	-1.392	-1.25	8.80282	-0.930241
0253T	T	0	0.076	-3.626	0.076	30	-1.342	2.284	0.756	0.68	8.94737	-0.629895
0208C	C	1	-0.162	1.005	-2.228	29	-1.226	-2.231	-1.744	-1.582	9.76543	-2.2199
0078T	T	0	0.08	0.291	0.08	37	-0.565	-0.856	0.894	0.814	10.175	-2.94158
0236T	T	0	-0.223	1.874	-0.223	29	0.417	-1.457	-2.904	-2.681	12.0224	-0.777481
0219C	C	1	-0.146	-4.277	-0.432	31	-0.909	3.368	-1.934	-1.788	12.2466	-0.787468
0107T	T	0	-0.091	-1.353	-0.091	27	-1.01	0.343	-1.435	-1.344	14.7692	-0.253511
0241C	C	1	-0.121	-3.091	-3.523	31	-0.789	2.302	-2.009	-1.888	15.6033	-0.744743
0011C	C	1	0.058	-2.291	-1.263	31	-2.764	-0.473	1.481	1.423	24.5345	0.20646
0258T	T	0	0.012	3.973	0.012	30	-3.06	-7.033	1.14	1.128	94	-1.7702
0008C	C	1	0	-1.596	-1.374	28	0.678	2.274	-1.614	-1.614		-1.42481
0237C	C	1	0	-0.271	-1.426	32	0.537	0.808	2.199	2.199		-2.98155

## Sheet: Variables
Variables	Signification
Ident	ID of the child
Statut	Status: case or control
WHZM0est	Estimated weight for height z-score at the enrolment (calculated with the estimated pre-diarrhea body weight)
HAZM0	Height for age z-score at the enrolment
WHZM0	weight for height z-score at the enrolment (calculated with the body weight at the enrolment)
delM1	Duration of follow-up in days (from enrolment to the first follow-up visit)
HAZM1	Height for age z-score 1 month after the enrolment
DHAZM1	Changes in Height for age z-score from enrolment to the first follow-up visit
WHZM1	Weight for height z-score 1 month after the enrolment
DWHZM1	Changes in Weight for Height z-score from enrolment to the first follow-up visit
