# Supplementary material for: Etiologies, Risk Factors and Impact of Severe Diarrhea in the Under-Fives in Moramanga and Antananarivo, Madagascar
Source: PLoS One. 2016 Jul 13;11(7):e0158862. doi: 10.1371/journal.pone.0158862 (PMC4943590; doi:10.1371/journal.pone.0158862)
Supplement: S1 Supporting Information — (ZIP) [file pone.0158862.s001.zip › Datajul2016/Sociodemo042016.xlsx]

## Sheet: Data
Ident	MA	Numapp	Diarr	sol	Electric	Volail	Betail	Presord	Latrines	douche	Bois	Cuisine	Mur	toit
0273C	1	0273	1	rudimentaire	0	0	0	1	Traditionnel	0	correct	0	dur	correct
0236C	0	0236	1	correct	1	0	0	1	Traditionnel	0	correct	0	dur	correct
0263T	0	0263	0	correct	1	0	0	0	Moderne	0	correct	0	dur	correct
0228C	1	0228	1	rudimentaire	0	0	0	0	Traditionnel	0	correct	0	dur	correct
0031T	0	0031	0	rudimentaire	0	1	0	1	Pas de latrine	0	incorrect	0	0 dur	vegetaux
0031C	0	0031	1	rudimentaire	0	1	0	1	Pas de latrine	0	incorrect	0	0 dur	vegetaux
0093T	0	0093	0	correct	0	0	0	0	Traditionnel	0	incorrect	0	0 dur	correct
0085T	0	0085	0	rudimentaire	0	0	0	1	Traditionnel	0	incorrect	0	0 dur	vegetaux
0034C	0	0034	1	correct	0	0	1	1	Traditionnel	0	incorrect	0	0 dur	correct
0295C	1	0295	1	rudimentaire	0	0	0	1	Traditionnel	0	correct	0	dur	correct
0001C	1	0001	1	correct	0	0	0	1	Traditionnel	0	correct	0	dur	correct
0060C	1	0060	1	correct	0	0	0	0	Traditionnel	0	correct	0	0 dur	correct
0226C	1	0226	1	correct	0	0	0	1	Traditionnel	0	correct	0	dur	correct
0036C	0	0036	1	correct	0	0	0	1	Traditionnel	0	correct	0	dur	correct
0274C	0	0274	1	rudimentaire	0	0	0	0	Pas de latrine	0	correct	0	0 dur	correct
0092T	0	0092	0	rudimentaire	0	0	0	0	Pas de latrine	0	correct	0	0 dur	vegetaux
0017C	0	0017	1	correct	0	0	0	1	Traditionnel	0	correct	0	0 dur	correct
0221C	0	0221	1	correct	0	0	0	0	Traditionnel	0	correct	0	dur	correct
0041T	0	0041	0	correct	0	0	0	0	Traditionnel	0	correct	0	0 dur	correct
0087T	0	0087	0	correct	0	0	0	1	Traditionnel	0	correct	0	0 dur	correct
0202C	1	0202	1	correct	1	1	0	0	Traditionnel	0	correct	0	dur	correct
0295T	0	0295	0	correct	1	0	0	1	Traditionnel	0	correct	0	dur	correct
0200T	0	0200	0	rudimentaire	1	0	0	1	Traditionnel	0	correct	0	dur	correct
0213T	0	0213	0	correct	1	0	0	1	Traditionnel	0	correct	0	dur	correct
0277T	0	0277	0	correct	1	0	1	1	Traditionnel	0	correct	0	dur	correct
0218T	0	0218	0	rudimentaire	1	0	0	1	Traditionnel	0	correct	0	dur	correct
0207T	0	0207	0	correct	1	0	0	1	Traditionnel	0	correct	0	dur	correct
0288T	0	0288	0	rudimentaire	1	1	1	1	Traditionnel	0	correct	0	dur	correct
0217T	0	0217	0	rudimentaire	1	0	0	1	Traditionnel	0	correct	0	dur	correct
0216T	0	0216	0	correct	1	0	0	1	Traditionnel	0	correct	0	dur	correct
0211T	0	0211	0	rudimentaire	1	0	0	1	Traditionnel	0	correct	0	dur	correct
0074C	0	0074	1	correct	0	1	0	0	Moderne	1	correct	0	dur	correct
0298T	0	0298	0	correct	1	0	0	0	Moderne	1	correct	0	dur	correct
0229C	0	0229	1	correct	1	0	0	1	Moderne	1	correct	0	dur	correct
0285C	0	0285	1	correct	1	0	0	1	Moderne	1	correct	0	dur	correct
0275C	0	0275	1	correct	1	0	0	1	Traditionnel	1	correct	0	dur	correct
0298C	0	0298	1	correct	1	0	0	1	Traditionnel	1	correct	0	dur	correct
0262C	1	0262	1	correct	0	1	0	1	Traditionnel	1	correct	0	0 dur	correct
0220C	0	0220	1	correct	0	0	0	0	Traditionnel	1	correct	0	dur	correct
0237C	0	0237	1	correct	1	0	0	1	Traditionnel	1	correct	0	dur	correct
0057C	0	0057	1	correct		0	0	0	Traditionnel	1	correct	0	0 dur	correct
0248C	1	0248	1	correct	0	0	0	1	Traditionnel	1	correct	0	dur	correct
0069C	0	0069	1	correct	0	1	0	1	Traditionnel	1	correct	0	dur	correct
0080T	0	0080	0	correct	0	1	0	0	Traditionnel	1	correct	0	dur	correct
0028T	0	0028	0	correct	0	0	0	1	Traditionnel	1	correct	0	dur	correct
0094C	0	0094	1	correct	0	1	0	0	Traditionnel	1	correct	0	dur	correct
0292C	0	0292	1	correct	1	0	0	1	Traditionnel	1	correct	0	dur	correct
0293C	0	0293	1	correct	1	0	0	1	Traditionnel	1	correct	0	dur	correct
0208C	0	0208	1	correct	1	0	0	1	Traditionnel	1	correct	0	dur	correct
0261C	0	0261	1	correct	1	0	0	0	Traditionnel	1	correct	0	dur	correct
0282T	0	0282	0	rudimentaire	1	0	0	0	Traditionnel	1	correct	0	dur	correct
0225C	0	0225	1	correct	1	0	0	1	Traditionnel	1	correct	0	dur	correct
0294T	0	0294	0	rudimentaire	1	0	0	0	Traditionnel	1	correct	0	dur	correct
0210T	0	0210	0	correct	1	0	0	0	Traditionnel	1	correct	0	dur	correct
0212T	0	0212	0	correct	1	0	0	0	Traditionnel	1	correct	0	dur	correct
0272T	0	0272	0	rudimentaire	1	0	0	1	Traditionnel	1	correct	0	dur	correct
0225T	0	0225	0	correct	1	0	0	1	Traditionnel	1	correct	0	dur	correct
0297T	0	0297	0	correct	1	1	1	1	Traditionnel	1	correct	0	dur	correct
0291T	0	0291	0	rudimentaire	1	1	1	1	Traditionnel	1	correct	0	dur	correct
0055T	0	0055	0	correct	0	0	0	0	Traditionnel	0	correct	1	dur	correct
0077C	0	0077	1	correct	0	1	0	0	Traditionnel	0	correct	1	0 dur	correct
0243T	0	0243	0	correct	1	0	0	0	Traditionnel	0	correct	1	dur	correct
0200C	0	0200	1	correct	1	0	0	0	Moderne	0	correct	1	dur	correct
0209T	0	0209	0	correct	1	0	0	0	Traditionnel	0	correct	1	dur	correct
0085C	0	0085	1	correct	1	0	0	0	Traditionnel	0	correct	1	dur	correct
0036T	0	0036	0	rudimentaire	0	1	0	1	Traditionnel	0	correct	1	dur	correct
0066C	1	0066	1	correct	1	1	0	0	Traditionnel	0	correct	1	0 dur	correct
0034T	0	0034	0	correct	1	0	0	1	Traditionnel	0	correct	1	dur	correct
0032C	0	0032	1	correct	1	1	0	0	Traditionnel	0	correct	1	dur	correct
0239C	1	0239	1	rudimentaire	0	1	0	0	Traditionnel	0	incorrect	1	dur	correct
0096C	0	0096	1	rudimentaire	0	1	1	1	Pas de latrine	0	incorrect	1	0 dur	vegetaux
0020C	0	0020	1	rudimentaire	0	1	0	0	Moderne	0	incorrect	1	0 dur	correct
0075T	0	0075	0	rudimentaire	0	1	0	0	Traditionnel	0	incorrect	1	0 dur	correct
0016C	0	0016	1	correct	0	1	0	0	Traditionnel	0	incorrect	1	0 dur	correct
0089C	0	0089	1	rudimentaire	0	1	1	0	Pas de latrine	0	incorrect	1	0 dur	vegetaux
0019T	0	0019	0	correct	0	1	0	1	Moderne	0	incorrect	1	0 dur	vegetaux
0088C	1	0088	1	correct	1	1	0	0	Traditionnel	0	incorrect	1	0 dur	vegetaux
0084T	0	0084	0	correct	1	0	0	1	Traditionnel	0	incorrect	1	0 dur	correct
0012C	1	0012	1	correct	0	0	0	0	Traditionnel	0	correct	1	0 dur	correct
0056C	1	0056	1	correct	0	0	1	1	Traditionnel	0	correct	1	0 dur	correct
0005C	1	0005	1	correct	0	0	0	1	Traditionnel	0	correct	1	dur	vegetaux
0041C	1	0041	1	correct	0	0	0	0	Traditionnel	0	correct	1	dur	correct
0070T	0	0070	0	correct	0	0	1	0	Traditionnel	0	correct	1	dur	correct
0005T	0	0005	0	correct	0	0	0	1	Traditionnel	0	correct	1	0 dur	correct
0076C	0	0076	1	rudimentaire	0	0	0	0	Traditionnel	0	correct	1	0 dur	vegetaux
0096T	0	0096	0	correct	0	0	1	1	Traditionnel	0	correct	1	0 dur	correct
0084C	0	0084	1	correct	0	0	0	0	Traditionnel	0	correct	1	dur	correct
0101T	0	0101	0	correct	0	0	0	0	Traditionnel	0	correct	1	dur	correct
0032T	0	0032	0	correct	0	1	1	0	Traditionnel	0	correct	1	0 dur	vegetaux
0065C	0	0065	1	correct	0	0	0	0	Traditionnel	0	correct	1	dur	correct
0050T	0	0050	0	correct	0	0	0	1	Traditionnel	0	correct	1	0 dur	correct
0093C	0	0093	1	correct	0	1	0	0	Pas de latrine	0	correct	1	0 dur	vegetaux
0069T	0	0069	0	correct	0	0	0	0	Traditionnel	0	correct	1	dur	correct
0057T	0	0057	0	correct	0	0	0	0	Traditionnel	0	correct	1	dur	correct
0061T	0	0061	0	correct	0	0	0	1	Traditionnel	0	correct	1	dur	correct
0070C	0	0070	1	rudimentaire	0	0	0	1	Traditionnel	0	correct	1	0 dur	correct
0230T	0	0230	0	rudimentaire	0	0	1	1	Traditionnel	0	correct	1	dur	correct
0082C	0	0082	1	correct	0	0	0	0	Traditionnel	0	correct	1	dur	correct
0056T	0	0056	0	correct	0	0	0	1	Traditionnel	0	correct	1	0 dur	correct
0060T	0	0060	0	correct	0	1	0	0	Traditionnel	0	correct	1	0 dur	correct
0011C	0	0011	1	correct	0	0	0	1	Traditionnel	0	correct	1	0 dur	correct
0023T	0	0023	0	correct	0	1	0	0	Traditionnel	0	correct	1	0 dur	correct
0082T	0	0082	0	correct	0	1	0	1	Traditionnel	0	correct	1	0 dur	correct
0094T	0	0094	0	correct	0	1	0	0	Traditionnel	0	correct	1	0 dur	correct
0020T	0	0020	0	rudimentaire	0	1	1	1	Pas de latrine	0	correct	1	0 dur	vegetaux
0023C	0	0023	1	correct	0	1	0	0	Traditionnel	0	correct	1	0 dur	correct
0261T	0	0261	0	rudimentaire	0	0	0	1	Traditionnel	0	correct	1	dur	correct
0275T	1	0275	0	rudimentaire	1	0	0	1	Traditionnel	0	correct	1	dur	correct
0075C	0	0075	1	correct	1	1	0	0	Traditionnel	0	correct	1	0 dur	correct
0240C	0	0240	1	correct	1	1	1	1	Traditionnel	0	correct	1	dur	correct
0280T	0	0280	0	rudimentaire	1	0	0	1	Traditionnel	0	correct	1	dur	correct
0064T	0	0064	0	correct	1	1	0	1	Traditionnel	0	correct	1	dur	correct
0254T	0	0254	0	rudimentaire	1	0	0	0	Traditionnel	0	correct	1	dur	correct
0076T	0	0076	0	correct	1	1	1	0	Pas de latrine	0	correct	1	0 dur	vegetaux
0253T	0	0253	0	correct	1	0	0	1	Traditionnel	0	correct	1	dur	correct
0276T	0	0276	0	rudimentaire	1	0	0	1	Traditionnel	0	correct	1	dur	correct
0012T	0	0012	0	correct	1	0	0	0	Traditionnel	0	correct	1	dur	correct
0290T	0	0290	0	rudimentaire	1	0	0	1	Traditionnel	0	correct	1	dur	correct
0026T	0	0026	0	correct	1	0	0	0	Traditionnel	0	correct	1	dur	correct
0291C	0	0291	1	correct	1	0	0	1	Traditionnel	0	correct	1	dur	correct
0050C	1	0050	1	correct	0	0	1	0	Traditionnel	1	correct	1	dur	correct
0026C	0	0026	1	correct	0	0	0	0	Traditionnel	1	correct	1	dur	correct
0049C	0	0049	1	correct	0	1	0	0	Traditionnel	1	correct	1	0 dur	correct
0064C	0	0064	1	correct	0	0	0	0	Traditionnel	1	correct	1	dur	correct
0055C	0	0055	1	correct	0	0	0	0	Moderne	1	correct	1	dur	correct
0038T	0	0038	0	correct	0	0	0	0	Moderne	1	correct	1	dur	correct
0016T	0	0016	0	correct	0	0	1	0	Traditionnel	1	correct	1	dur	correct
0236T	1	0236	0	correct	1	0	0	0	Traditionnel	1	correct	1	dur	correct
0296T	1	0296	0	correct	1	1	0	0	Traditionnel	1	correct	1	dur	correct
0271C	1	0271	1	correct	1	0	0	1	Moderne	1	correct	1	dur	correct
0238T	1	0238	0	correct	1	1	0	0	Traditionnel	1	correct	1	dur	correct
0276C	0	0276	1	correct	1	0	0	1	Traditionnel	1	correct	1	dur	correct
0251C	0	0251	1	correct	1	0	0	1	Moderne	1	correct	1	dur	correct
0229T	0	0229	0	correct	1	0	0	0	Traditionnel	1	correct	1	dur	correct
0227C	0	0227	1	correct	1	0	0	1	Traditionnel	1	correct	1	dur	correct
0231T	0	0231	0	correct	1	0	0	0	Moderne	1	correct	1	dur	correct
0258C	0	0258	1	correct	1	0	0	1	Moderne	1	correct	1	dur	correct
0207C	0	0207	1	correct	1	0	0	0	Moderne	1	correct	1	dur	correct
0271T	0	0271	0	correct	1	0	0	0	Moderne	1	correct	1	dur	correct
0262T	0	0262	0	correct	1	0	0	0	Moderne	1	correct	1	dur	correct
0210C	0	0210	1	correct	1	0	0	0	Moderne	1	correct	1	dur	correct
0204T	0	0204	0	correct	1	0	0	0	Traditionnel	1	correct	1	dur	correct
0204C	0	0204	1	correct	1	0	0	1	Moderne	1	correct	1	dur	correct
0232C	0	0232	1	correct	1	0	0	1	Moderne	1	correct	1	dur	correct
0263C	0	0263	1	correct	1	1	0	0	Moderne	1	correct	1	dur	vegetaux
0201T	0	0201	0	correct	1	0	0	0	Traditionnel	1	correct	1	dur	correct
0255C	0	0255	1	correct	1	1	0	1	Moderne	1	correct	1	dur	correct
0273T	0	0273	0	correct	1	1	1	0	Moderne	1	correct	1	dur	correct
0300C	0	0300	1	correct	1	0	0	1	Traditionnel	1	correct	1	dur	correct
0254C	0	0254	1	correct	1	0	0	1	Moderne	1	correct	1	dur	correct
0240T	0	0240	0	correct	1	0	0	0	Moderne	1	correct	1	dur	correct
0213C	0	0213	1	correct	1	0	0	0	Moderne	1	correct	1	dur	correct
0232T	0	0232	0	correct	1	1	0	1	Traditionnel	1	correct	1	dur	correct
0219C	0	0219	1	correct	1	0	0	0	Moderne	1	correct	1	dur	correct
0241C	0	0241	1	correct	1	0	0	1	Moderne	1	correct	1	dur	correct
0238C	0	0238	1	correct	1	0	0	1	Traditionnel	1	correct	1	dur	correct
0202T	0	0202	0	correct	1	0	0	0	Moderne	1	correct	1	dur	correct
0300T	0	0300	0	correct	1	0	0	0	Moderne	1	correct	1	dur	correct
0260T	0	0260	0	correct	1	1	0	0	Moderne	1	correct	1	dur	correct
0266T	0	0266	0	correct	1	0	0	0	Moderne	1	correct	1	dur	correct
0245T	0	0245	0	correct	1	1	1	0	Traditionnel	1	correct	1	dur	correct
0260C	0	0260	1	correct	1	0	0	1	Traditionnel	1	correct	1	dur	correct
0249C	0	0249	1	correct	1	0	0	1	Traditionnel	1	correct	1	dur	correct
0270T	0	0270	0	correct	1	0	0	0	Moderne	1	correct	1	dur	correct
0296C	0	0296	1	correct	1	0	0	1	Traditionnel	1	correct	1	dur	correct
0255T	0	0255	0	correct	1	0	1	1	Traditionnel	1	correct	1	dur	correct
0248T	0	0248	0	correct	1	1	1	0	Traditionnel	1	correct	1	dur	correct
0284T	0	0284	0	correct	1	0	0	0	Moderne	1	correct	1	dur	correct
0239T	0	0239	0	correct	1	0	0	0	Moderne	1	correct	1	dur	correct
0216C	0	0216	1	correct	1	0	0	1	Moderne	1	correct	1	dur	correct
0294C	0	0294	1	correct	1	0	0	1	Traditionnel	1	correct	1	dur	correct
0212C	0	0212	1	correct	1	0	0	0	Traditionnel	1	correct	1	dur	correct
0226T	0	0226	0	correct	1	0	0	0	Moderne	1	correct	1	dur	correct
0227T	0	0227	0	correct	1	1	0	1	Traditionnel	1	correct	1	dur	correct
0250C	0	0250	1	correct	1	0	0	1	Moderne	1	correct	1	dur	correct
0264C	0	0264	1	correct	1	0	0	1	Moderne	1	correct	1	0 dur	correct
0224C	0	0224	1	correct	1	0	0	1	Moderne	1	correct	1	dur	correct
0201C	0	0201	1	correct	1	0	0	1	Traditionnel	1	correct	1	dur	correct
0269T	0	0269	0	correct	1	0	0	0	Moderne	1	correct	1	dur	correct
0220T	0	0220	0	correct	1	0	0	0	Moderne	1	correct	1	dur	correct
0289T	0	0289	0	correct	1	1	0	0	Moderne	1	correct	1	dur	correct
0281T	0	0281	0	correct	1	0	0	1	Moderne	1	correct	1	dur	correct
0258T	0	0258	0	correct	1	0	0	0	Moderne	1	correct	1	dur	correct
0283T	0	0283	0	correct	1	0	0	0	Moderne	1	correct	1
0224T	0	0224	0	correct	1	0	0	0	Traditionnel	1	correct	1	dur	correct
0284C	0	0284	1	correct	1	1	0	1	Moderne	1	correct	1	dur	correct
0285T	0	0285	0	correct	1	1	0	0	Moderne	1	correct	1	dur	correct
0272C	0	0272	1	correct	1	0	0	1	Moderne	1	correct	1	dur	correct
0292T	0	0292	0	correct	1	0	0	0	Traditionnel	1	correct	1	dur	correct
0281C	0	0281	1	correct	1	0	0	1	Moderne	1	correct	1	dur	correct
0247C	0	0247	1	correct	1	1	0	1	Traditionnel	1	correct	1	dur	correct
0299T	0	0299	0	correct	1	1	0	0	Traditionnel	1	correct	1	dur	correct
0233C	0	0233	1	correct	1	0	0	1	Traditionnel	1	correct	1	dur	correct
0278C	0	0278	1	correct	1	1	0	1	Moderne	1	correct	1	dur	correct
0252C	0	0252	1	correct	1	0	0	1	Moderne	1	correct	1	dur	correct
0264T	0	0264	0	correct	1	1	1	0	Moderne	1	correct	1	dur	correct
0267C	0	0267	1	correct	1	0	0	1	Moderne	1	correct	1	dur	correct
0233T	0	0233	0	correct	1	0	1	0	Moderne	1	correct	1	dur	correct
0235C	0	0235	1	correct	0	1	0	1	Traditionnel	1	correct	1	dur	correct
0063C	0	0063	1	correct	0	1	0	0	Moderne	1	correct	1	dur	correct
0252T	1	0252	0	correct	1	0	0	0	Traditionnel	1	correct	1	dur	correct
0247T	0	0247	0	rudimentaire	1	1	0	0	Traditionnel	1	correct	1	dur	correct
0001T	0	0001	0	correct	1	1	0	0	Traditionnel	1	correct	1	dur	correct
0269C	0	0269	1	correct	1	0	0	0	Traditionnel	1	correct	1	dur	correct
0228T	0	0228	0	correct	1	1	0	0	Traditionnel	1	correct	1	dur	correct
0019C	0	0019	1	correct	1	1	0	0	Traditionnel	1	correct	1	dur	correct
0256C	0	0256	1	correct	1	0	0	1	Traditionnel	1	correct	1	dur	correct
0266C	0	0266	1	correct	1	0	0	1	Traditionnel	1	correct	1	dur	correct
0068T	0	0068	0	correct	1	1	0	1	Traditionnel	1	correct	1	0 dur	correct
0088T	0	0088	0	correct	1	1	1	0	Traditionnel	1	correct	1	dur	correct
0257C	0	0257	1	correct	1	1	0	1	Moderne	1	correct	1	dur	correct
0279T	0	0279	0	correct	1	1	1	1	Traditionnel	1	correct	1	dur	correct
0080C	0	0080	1	correct	0	1	1	0	Moderne	1	incorrect	1	dur	correct
0049T	0	0049	0	correct	0	1	0	1	Traditionnel	1	correct	1	dur	correct
0068C	0	0068	1	correct	0	0	0	0	Traditionnel	1	correct	1	dur	correct
0073T	0	0073	0	correct	0	0	0	0	Traditionnel	1	correct	1	dur	correct
0279C	0	0279	1	correct	0	0	0	1	Traditionnel	1	correct	1	dur	correct
0038C	0	0038	1	correct	0	1	0	0	Traditionnel	1	correct	1	dur	correct
0097T	0	0097	0	correct	0	1	0	1	Traditionnel	1	correct	1	0 dur	correct
0028C	0	0028	1	correct	0	0	0	0	Traditionnel	1	correct	1	dur	correct
0092C	0	0092	1	correct	0	0	0	0	Traditionnel	1	correct	1	dur	correct
0101C	0	0101	1	correct	0	0	0	0	Traditionnel	1	correct	1	dur	correct
0074T	0	0074	0	correct	0	1	0	1	Traditionnel	1	correct	1	0 dur	correct
0061C	0	0061	1	correct	0	1	1	1	Traditionnel	1	correct	1	dur	correct
0073C	0	0073	1	correct	0	0	0	1	Traditionnel	1	correct	1	dur	correct
0097C	0	0097	1	correct	0	0	0	0	Traditionnel	1	correct	1	dur	correct
0011T	0	0011	0	correct	0	0	1	0	Traditionnel	1	correct	1	dur	correct
0065T	0	0065	0	correct	0	0	0	1	Traditionnel	1	correct	1	dur	correct
0063T	0	0063	0	correct	0	0	0	0	Traditionnel	1	correct	1	0 dur	correct
0066T	0	0066	0	correct	0	1	0	0	Traditionnel	1	correct	1	dur	correct
0077T	0	0077	0	correct	0	1	0	0	Traditionnel	1	correct	1	dur	correct
0089T	0	0089	0	correct	0	1	0	1	Traditionnel	1	correct	1	0 dur	correct
0087C	0	0087	1	correct	0	0	0	0	Traditionnel	1	correct	1	dur	correct
0290C	1	0290	1	correct	1	1	0	1	Traditionnel	1	correct	1	dur	correct
0267T	1	0267	0	correct	1	1	1	0	Traditionnel	1	correct	1	dur	correct
0251T	1	0251	0	rudimentaire	1	0	0	1	Traditionnel	1	correct	1	dur	correct
0299C	1	0299	1	correct	1	0	0	1	Traditionnel	1	correct	1	dur	correct
0231C	1	0231	1	correct	1	1	0	1	Traditionnel	1	correct	1	dur	correct
0246C	1	0246	1	correct	1	0	0	1	Traditionnel	1	correct	1	dur	correct
0241T	1	0241	0	rudimentaire	1	0	0	1	Traditionnel	1	correct	1	dur	correct
0280C	1	0280	1	correct	1	0	0	1	Traditionnel	1	correct	1	dur	correct
0250T	1	0250	0	rudimentaire	1	1	0	1	Traditionnel	1	correct	1	dur	correct
0242C	1	0242	1	correct	1	0	0	1	Traditionnel	1	correct	1	dur	correct
0245C	1	0245	1	correct	1	0	0	1	Traditionnel	1	correct	1	dur	correct
0242T	1	0242	0	correct	1	1	0	0	Traditionnel	1	correct	1	dur	correct
0244C	0	0244	1	correct	1	0	0	1	Traditionnel	1	correct	1	dur	correct
0230C	0	0230	1	correct	1	1	1	1	Traditionnel	1	correct	1	dur	correct
0244T	0	0244	0	correct	1	0	0	0	Traditionnel	1	correct	1	dur	correct
0286C	0	0286	1	correct	1	0	0	1	Traditionnel	1	correct	1	dur	correct
0289C	0	0289	1	correct	1	1	0	1	Traditionnel	1	correct	1	dur	correct
0246T	0	0246	0	correct	1	1	0	0	Traditionnel	1	correct	1	dur	correct
0235T	0	0235	0	correct	1	0	0	1	Traditionnel	1	correct	1	dur	correct
0301T	0	0301	0	correct	1	0	1	0	Traditionnel	1	correct	1	dur	correct
0297C	0	0297	1	correct	1	0	0	1	Traditionnel	1	correct	1	dur	correct
0218C	0	0218	1	correct	1	0	0	1	Traditionnel	1	correct	1	dur	correct
0209C	0	0209	1	correct	1	0	0	1	Traditionnel	1	correct	1	dur	correct
0282C	0	0282	1	correct	1	0	0	1	Traditionnel	1	correct	1	dur	correct
0301C	0	0301	1	correct	1	0	0	1	Traditionnel	1	correct	1	dur	correct
0206C	0	0206	1	correct	1	0	0	0	Traditionnel	1	correct	1	dur	correct
0217C	0	0217	1	correct	1	0	0	1	Traditionnel	1	correct	1	dur	correct
0249T	0	0249	0	correct	1	0	0	0	Traditionnel	1	correct	1	dur	correct
0286T	0	0286	0	correct	1	0	0	0	Moderne	1	correct	1	dur	correct
0243C	0	0243	1	correct	1	0	0	1	Traditionnel	1	correct	1	dur	correct
0256T	0	0256	0	correct	1	0	0	0	Traditionnel	1	correct	1	dur	correct
0253C	0	0253	1	correct	1	1	0	0	Traditionnel	1	correct	1	dur	correct
0017T	0	0017	0	correct	1	0	1	0	Traditionnel	1	correct	1	0 dur	correct
0288C	0	0288	1	correct	1	0	0	0	Traditionnel	1	correct	1	dur	correct
0257T	0	0257	0	correct	1	0	0	0	Traditionnel	1	correct	1	dur	correct
0287T	0	0287	0	correct	1	1	1	0	Traditionnel	1	correct	1	dur	correct
0265C	0	0265	1	correct	1	1	0	1	Traditionnel	1	correct	1	dur	correct
0208T	0	0208	0	correct	1	0	0	0	Traditionnel	1	correct	1	dur	correct
0265T	0	0265	0	correct	1	0	0	0	Traditionnel	1	correct	1	dur	correct
0237T	0	0237	0	correct	1	0	1	1	Traditionnel	1	correct	1	dur	correct
0270C	0	0270	1	correct	1	0	0	1	Traditionnel	1	correct	1	dur	correct
0219T	0	0219	0	correct	1	0	0	1	Traditionnel	1	correct	1	dur	correct
0221T	0	0221	0	correct	1	1	0	1	Traditionnel	1	correct	1	dur	correct
0287C	0	0287	1	correct	1	0	0	1	Traditionnel	1	correct	1	dur	correct
0277C	0	0277	1	correct	1	1	0	1	Moderne	1	correct	1	dur	correct
0278T	0	0278	0	correct	1	0	1	0	Traditionnel	1	correct	1	dur	correct
0274T	0	0274	0	rudimentaire	1	0	1	1	Traditionnel	1	correct	1	dur	correct
0293T	0	0293	0	rudimentaire	1	0	0	0	Traditionnel	1	correct	1	dur	correct
0211C	0	0211	1	correct	1	1	0	0	Traditionnel	1	correct	1	dur	correct
0283C	1	0283	1			0	0
0206T	0	0206	0			0	0

## Sheet: Variables
Variables	Signification
Ident	ID of the child
MA	Wasting at the enrolment: 1 yes; 0 no
Numapp	Id for each pairs
Diarr	Presence of severe diarrhea; 1 yes; 0 no
sol	Floor conditions: unpaved or correct
Electric	Presence of electricity :1 yes; 0 no
Volail	Possession of poultry: 1 yes; 0 no
Betail	Possession of cattle: 1 yes; 0 no
Presord	Rubbish inside or outside the house :1 yes; 0 no
Latrines	Type of toilets: modern, no latrin, traditional
douche	Presence of bathroom: 1 yes; 0 no
Bois	Source of drinking water: correct or not correct
Cuisine	Presence of cooking area: 1 yes; 0 no
Mur	Walls : made with solid materials (correct) or not
toit	Roofs made with solid materials (correct) or not
