# Supplementary material for: Etiologies, Risk Factors and Impact of Severe Diarrhea in the Under-Fives in Moramanga and Antananarivo, Madagascar
Source: PLoS One. 2016 Jul 13;11(7):e0158862. doi: 10.1371/journal.pone.0158862 (PMC4943590; doi:10.1371/journal.pone.0158862)
Supplement: S1 Supporting Information — (ZIP) [file pone.0158862.s001.zip › Datajul2016/Suivi2042016.xlsx]

## Sheet: Data
Ident	Statut	WHZM0est	HAZM0	WHZM0	delM2	HAZM2	WHZM2	DHAZM2	DWHZM2	DWHZM2bis	DHAZM2bis
0238C	C	0.019	-1.298	-3.51	60	-1.295	-1.052	0.003	-1.071	-56.3684	0.825116
0200C	C	0.082	-0.744	-0.253	67	-0.013	-1.602	0.731	-1.684	-20.5366	2.26344
0256C	C	0.096	-4	-1.276	61	-0.257	-1.593	3.743	-1.689	-17.5938	0.42225
0070T	T	0.126	-3.185	0.126	63	-1.711	-1.942	1.474	-2.068	-16.4127	0.649294
0055C	C	0.091	-3.245	-1.278	69	-0.243	-1.294	3.002	-1.385	-15.2198	0.42681
0243C	C	-0.107	-0.068	1.136	62	-1.493	1.423	-1.425	1.53	-14.2991	-22.5
0064C	C	0.086	-2.705	0.307	66	-0.689	-0.999	2.016	-1.085	-12.6163	0.401109
0253C	C	-0.083	-1.235	-1.253	61	-0.282	0.927	0.953	1.01	-12.1687	-0.817814
0061C	C	0.259	-2.506	-0.297	72	2.672	-2.826	5.178	-3.085	-11.9112	1.23105
0032C	C	0.228	-0.418	-1.296	71	1.761	-2.237	2.179	-2.465	-10.8114	5.89713
0211T	T	-0.378	-1.851	-0.378	60	-0.155	3.292	1.696	3.67	-9.70899	-1.98271
0071C	C	0.179	-3.642	0.688	63	-2.61	-1.453	1.032	-1.632	-9.11732	0.448105
0051T	T	0.116	-2.47	0.116	66	-0.751	-0.828	1.719	-0.944	-8.13793	0.382186
0028T	T	0.075	-0.545	0.075	60	0.604	-0.526	1.149	-0.601	-8.01333	1.10275
0042C	C	0.19	-0.261	-1.108	60	-0.215	-1.197	0.046	-1.387	-7.3	5.31418
0241T	T	0.294	0.074	0.294	57	-2.419	-1.78	-2.493	-2.074	-7.05442	-28.027
0254C	C	-0.245	-1.633	-1.55	62	-2.403	1.438	-0.77	1.683	-6.86939	-1.03062
0250T	T	0.534	-0.815	0.534	60	1.614	-2.575	2.429	-3.109	-5.8221	3.81472
0281T	T	-0.457	-0.296	-0.457	59	-1.911	2.083	-1.615	2.54	-5.55799	-8.58108
0244T	T	0.541	-1.999	0.541	59	-2.253	-2.458	-0.254	-2.999	-5.54344	1.50025
0254T	T	0.534	-0.664	0.534	60	0.441	-2.116	1.105	-2.65	-4.96255	3.99096
0047C	C	0.18	-2.991	-1.119	68	-1.866	-0.58	1.125	-0.76	-4.22222	0.254096
0068T	T	-0.314	-2.429	-0.314	60	-2.538	0.964	-0.109	1.278	-4.07006	-0.526142
0266C	C	0.294	-0.405	-5.847	65	0.682	-0.828	1.087	-1.122	-3.81633	2.77037
0010C	C	-0.567	-0.204	-1.871	78	-2.427	1.524	-2.223	2.091	-3.68783	-10.25
0081T	T	0.433	-1.742	0.433	56	-0.866	-1.117	0.876	-1.55	-3.57968	0.889782
0083T	T	1.302	2.209	1.302	62	1.069	-3.354	-1.14	-4.656	-3.57604	-2.10774
0262T	T	0.259	0.416	0.259	57	-2.018	-0.645	-2.434	-0.904	-3.49035	-2.17308
0216C	C	0.739	-2.493	-1.52	61	-0.486	-1.724	2.007	-2.463	-3.33288	0.987966
0204T	T	0.449	-0.623	0.449	56	-1.772	-1.042	-1.149	-1.491	-3.32071	2.39326
0250C	C	0.811	-1.619	-1.55	61	1.562	-1.778	3.181	-2.589	-3.19236	1.59914
0082T	T	0.49	-0.598	0.49	63	-0.182	-1.018	0.416	-1.508	-3.07755	2.52174
0247T	T	1.03	-2.392	1.03	55	-1.545	-2.087	0.847	-3.117	-3.02621	1.30309
0100T	T	-0.601	-1.065	-0.601	67	-1.45	1.153	-0.385	1.754	-2.91847	-1.64695
0095C	C	0.404	-2.335	-0.672	64	-0.932	-0.708	1.403	-1.112	-2.75248	0.476231
0023T	T	0.145	-1.26	0.145	67	-0.843	-0.242	0.417	-0.387	-2.66897	0.307143
0218C	C	-0.867	-6.121	-0.818	61	-1.221	1.387	4.9	2.254	-2.59977	-0.36824
0271T	T	1.005	-1.637	1.005	58	-0.847	-1.531	0.79	-2.536	-2.52338	1.54918
0012T	T	1.341	-3.916	1.341	64	-0.52	-1.915	3.396	-3.256	-2.42804	0.831461
0272C	C	-2.201	0.309	0.752	61	-0.474	2.899	-0.783	5.1	-2.31713	16.5049
0225T	T	-1.682	-1.705	-1.682	58	-1.132	2.054	0.573	3.736	-2.22117	-2.1912
0102T	T	0.365	-3.343	0.365	62	-2.294	-0.423	1.049	-0.788	-2.1589	0.235716
0257C	C	1.015	-2.981	-4.6	63	0.717	-1.127	3.698	-2.142	-2.11034	0.718551
0062C	C	0.796	-2.455	0.079	71	0.404	-0.88	2.859	-1.676	-2.10553	0.682688
0273T	T	-0.327	-0.282	-0.327	59	-0.992	0.347	-0.71	0.674	-2.06116	-2.39007
0206T	T	0.324	0.61	0.324	59	-0.289	-0.323	-0.899	-0.647	-1.99691	-1.06066
0294C	C	-1.661	-2.359	-0.495	61	-3.591	1.604	-1.232	3.265	-1.96568	-1.38406
0232T	T	0.539	1.682	0.539	60	-0.919	-0.511	-2.601	-1.05	-1.94805	-0.624257
0053C	C	2.298	-1.695	-1.414	72	-1.773	-2.105	-0.078	-4.403	-1.91601	2.59764
0015T	T	-0.224	-1.825	-0.224	55	-1.845	0.204	-0.02	0.428	-1.91071	-0.234521
0090T	T	-1.275	-3.514	-1.275	62	-1.812	1.152	1.702	2.427	-1.90353	-0.690666
0264C	C	0.845	-0.673	-2.05	59	0.606	-0.757	1.279	-1.602	-1.89586	2.38039
0248T	T	1.469	-3.252	1.469	58	-0.251	-1.159	3.001	-2.628	-1.78897	0.808118
0224C	C	0.888	-3.994	-5.703	60	-4.163	-0.683	-0.169	-1.571	-1.76914	0.39334
0247C	C	2.388	-0.838	-3.241	59	-1.426	-1.781	-0.588	-4.169	-1.74581	4.97494
0002T	T	1.428	-3.089	1.428	57	-0.765	-0.94	2.324	-2.368	-1.65826	0.766591
0094T	T	-1.761	-1.054	-1.761	60	-2.687	1.143	-1.633	2.904	-1.64906	-2.75522
0298C	C	-1.661	-3.618	1.295	61	-4.099	1.064	-0.481	2.725	-1.64058	-0.753179
0079T	T	-0.375	0.527	-0.375	63	-0.205	0.24	-0.732	0.615	-1.64	1.16698
0255C	C	-0.347	-0.359	-0.789	61	0.146	0.204	0.505	0.551	-1.5879	-1.53482
0249T	T	1.204	-2.667	1.204	59	-0.321	-0.671	2.346	-1.875	-1.55731	0.703037
0278T	T	-1.983	-1.497	-1.983	60	-1.918	1.068	-0.421	3.051	-1.53858	-2.03808
0062T	T	-1.457	-0.334	-1.457	65	-0.903	0.773	-0.569	2.23	-1.53054	-6.67665
0041T	T	0.58	-2.409	0.58	59	-0.827	-0.302	1.582	-0.882	-1.52069	0.366127
0010T	T	0.884	-1.515	0.884	71	-1.046	-0.448	0.469	-1.332	-1.50679	0.879208
0088T	T	4.022	-2.296	4.022	66	-0.845	-2.036	1.451	-6.058	-1.50622	2.6385
0054T	T	-1.255	-0.018	-1.255	70	-3.169	0.634	-3.151	1.889	-1.50518	-104.944
0074T	T	1.15	-3.178	1.15	69	-0.061	-0.575	3.117	-1.725	-1.5	0.542794
0201C	C	0.989	-0.223	-3.599	50	-0.057	-0.478	0.166	-1.467	-1.48332	6.57848
0278C	C	-4.718	-2.217	1.425	60	-0.631	2.08	1.586	6.798	-1.44086	-3.06631
0267T	T	1.307	-0.581	1.307	60	-1.984	-0.515	-1.403	-1.822	-1.39403	3.13597
0220C	C	-1.981	-2.31	-0.787	59	-0.981	0.758	1.329	2.739	-1.38264	-1.18571
0256T	T	2.59	-3.144	2.59	59	-2.008	-0.991	1.136	-3.581	-1.38263	1.13899
0225C	C	0.448	-3.13	-0.705	60	-1.822	-0.17	1.308	-0.618	-1.37946	0.197444
0007T	T	1.263	-0.972	1.263	53	0.236	-0.469	1.208	-1.732	-1.37134	1.78189
0280T	T	0.614	-1.649	0.614	56	-2.422	-0.216	-0.773	-0.83	-1.35179	0.503335
0252T	T	-3.066	-3.354	-3.066	61	-2.87	1.003	0.484	4.069	-1.32714	-1.21318
0218T	T	0.822	-2.531	0.822	61	0.431	-0.267	2.962	-1.089	-1.32482	0.430265
0265C	C	0.309	5.54	-0.598	61	0.646	-0.098	-4.894	-0.407	-1.31715	-0.0734657
0094C	C	1.472	-0.704	0.42	65	0.248	-0.455	0.952	-1.927	-1.3091	2.73722
0076T	T	1.761	-0.846	1.761	60	-1.465	-0.544	-0.619	-2.305	-1.30892	2.72459
0040C	C	1.241	1.216	-0.004	65	0.523	-0.362	-0.693	-1.603	-1.2917	-1.31826
0279T	T	-3.878	5.568	-3.878	57	-3.402	1.012	-8.97	4.89	-1.26096	0.878233
0287T	T	1.183	0.355	1.183	60	-3.171	-0.305	-3.526	-1.488	-1.25782	-4.19155
0020T	T	0.482	-1.567	0.482	67	-1.259	-0.122	0.308	-0.604	-1.25311	0.38545
0269C	C	6.359	-0.447	-2.148	60	-0.567	-1.606	-0.12	-7.965	-1.25256	17.8188
0276T	T	-3.609	-2.969	-3.609	55	-2.918	0.887	0.051	4.496	-1.24577	-1.51431
0014T	T	2.103	-2.832	2.103	65	-0.022	-0.494	2.81	-2.597	-1.2349	0.91702
0227T	T	-1.212	-0.769	-1.212	60	1.159	0.265	1.928	1.477	-1.21865	-1.92068
0103T	T	0.953	-1.356	0.953	57	-2.488	-0.199	-1.132	-1.152	-1.20881	0.849558
0237T	T	-2.404	-2.106	-2.404	59	0.34	0.389	2.446	2.793	-1.16181	-1.32621
0277C	C	-4.718	-2.86	0.021	60	-1.472	0.686	1.388	5.404	-1.1454	-1.88951
0046C	C	-0.751	-1.015	-2.073	66	-0.611	0.109	0.404	0.86	-1.14514	-0.847291
0243T	T	-1.703	-1.584	-1.703	59	-2.685	0.204	-1.101	1.907	-1.11979	-1.20391
0063T	T	-1.177	-1.425	-1.177	66	-1.523	0.14	-0.098	1.317	-1.11895	-0.924211
0211C	C	4.159	-2.883	-1.463	54	1.269	-0.475	4.152	-4.634	-1.11421	1.60735
0229T	T	12.82	-6.937	12.82	57	-1.449	-1.441	5.488	-14.261	-1.1124	2.05579
0031C	C	-0.969	-2.167	-2.323	73	-2.621	0.106	-0.454	1.075	-1.10939	-0.496078
0202C	C	-2.39	-0.196	-1.991	57	-0.783	0.261	-0.587	2.651	-1.10921	-13.5255
0086T	T	2.899	-1.192	2.899	66	0.53	-0.3	1.722	-3.199	-1.10348	2.68372
0277T	T	1.282	-0.888	1.282	60	-2.451	-0.126	-1.563	-1.408	-1.09828	1.58559
0208T	T	1.021	-4.72	1.021	26	0.689	-0.093	5.409	-1.114	-1.09109	0.236017
0263T	T	-6.308	-2.552	-6.308	56	3.904	0.474	6.456	6.782	-1.07514	-2.65752
0008T	T	3.533	-3.974	3.533	69	-0.715	-0.259	3.259	-3.792	-1.07331	0.954202
0086C	C	1.724	-3.863	4.137	73	-2.151	-0.109	1.712	-1.833	-1.06323	0.474502
0221T	T	-6.09	4.671	-6.09	58	-2.258	0.36	-6.929	6.45	-1.05911	1.38086
0224T	T	-0.262	-0.519	-0.262	60	-1.655	0.011	-1.136	0.273	-1.04198	-0.526012
0065T	T	-3.47	-1.949	-3.47	67	-0.877	0.131	1.072	3.601	-1.03775	-1.84761
0270T	T	-1.938	-2.754	-1.938	60	-2.712	0.033	0.042	1.971	-1.01703	-0.715686
0275C	C	-4.718	-2.332	1.684	62	-0.093	0.049	2.239	4.767	-1.01039	-2.04417
0260C	C	-1.241	-0.061	-0.934	68	-2.689	-0.011	-2.628	1.23	-0.991136	-20.1639
0045C	C	1.55	0.026	0.721	68	-0.191	0.018	-0.217	-1.532	-0.988387	-58.9231
0281C	C	2.338	-2.935	0.552	61	0.152	0.056	3.087	-2.282	-0.976048	0.777513
0072C	C	1.787	1.433	-0.657	80	-1.922	0.06	-3.355	-1.727	-0.966424	-1.20516
0280C	C	-2.271	-2.162	1.447	62	-2.199	-0.105	-0.037	2.166	-0.953765	-1.00185
0266T	T	-1.155	-1.048	-1.155	60	0.061	-0.056	1.109	1.099	-0.951515	-1.04866
0233T	T	-2.038	-1.836	-2.038	60	0.56	-0.115	2.396	1.923	-0.943572	-1.04739
0048T	T	1.231	-0.406	1.231	64	-0.846	0.078	-0.44	-1.153	-0.936637	2.8399
0031T	T	-1.456	-3.63	-1.456	62	-3.276	-0.098	0.354	1.358	-0.932692	-0.374105
0013T	T	-0.74	1.471	-0.74	70	1.203	-0.053	-0.268	0.687	-0.928378	0.467029
0285C	C	0.689	0.076	-1.134	61	-0.155	0.056	-0.231	-0.633	-0.918723	-8.32895
0240T	T	-1.311	-2.383	-1.311	59	1.113	-0.117	3.496	1.194	-0.910755	-0.501049
0019T	T	4.866	-8.671	4.866	55	-3.831	0.45	4.84	-4.416	-0.907522	0.509284
0230C	C	-1.624	-2.481	-2.421	60	-4.508	-0.158	-2.027	1.466	-0.902709	-0.590891
0219T	T	1.513	-1.932	1.513	51	-3.524	0.148	-1.592	-1.365	-0.902181	0.706522
0271C	C	-2.201	-2.124	1.966	60	0.589	-0.268	2.713	1.933	-0.878237	-0.910075
0213T	T	1.706	-0.554	1.706	60	-1.232	0.226	-0.678	-1.48	-0.867526	2.67148
0024T	T	2.429	-3.802	2.429	67	-1.888	0.325	1.914	-2.104	-0.8662	0.553393
0022T	T	1.745	5.385	1.745	74	5.016	0.265	-0.369	-1.48	-0.848138	-0.274838
0003C	C	0.718	-1.31	-0.569	63	-1.34	0.121	-0.03	-0.597	-0.831476	0.455725
0267C	C	6.359	0.484	0.752	61	-1.625	1.077	-2.109	-5.282	-0.830634	-10.9132
0060T	T	-1.028	-2.541	-1.028	62	-1.977	-0.176	0.564	0.852	-0.828794	-0.335301
0087C	C	5.507	-1.356	-3.996	71	-1.204	1.032	0.152	-4.475	-0.812602	3.30015
0202T	T	-0.849	-1.602	-0.849	60	1.965	-0.161	3.567	0.688	-0.810365	-0.429463
0089C	C	2.157	-1.691	-1.265	68	0.422	0.412	2.113	-1.745	-0.808994	1.03193
0013C	C	4.866	0.055	3.477	81	-0.079	0.955	-0.134	-3.911	-0.80374	-71.1091
0210T	T	1.203	-2.275	1.203	52	-3.219	0.265	-0.944	-0.938	-0.779717	0.412308
0065C	C	-0.45	-1.213	1.207	74	-1.243	-0.112	-0.03	0.338	-0.751111	-0.278648
0212T	T	2.052	-3.054	2.052	38	-1.797	0.523	1.257	-1.529	-0.745127	0.500655
0209T	T	2.998	0.82	2.998	58	-0.038	0.806	-0.858	-2.192	-0.731154	-2.67317
0220T	T	1.502	-1.099	1.502	59	0.078	0.422	1.177	-1.08	-0.719041	0.982712
0262C	C	-3.414	1.612	-0.985	63	-1.914	-0.972	-3.526	2.442	-0.71529	1.51489
0085C	C	1.136	-4.13	0.609	63	-0.379	0.328	3.751	-0.808	-0.711268	0.195642
0282T	T	-2.57	-1.62	-2.57	59	0.356	-0.766	1.976	1.804	-0.701946	-1.11358
0067C	C	-1.438	-2.418	-2.474	63	0.277	-0.432	2.695	1.006	-0.699583	-0.416046
0074C	C	1.516	-1.822	-2.765	73	1.065	0.471	2.887	-1.045	-0.689314	0.573546
0026T	T	2.333	-3.859	2.333	58	-2.296	0.821	1.563	-1.512	-0.648093	0.391811
0084T	T	2.038	-0.614	2.038	57	2.269	0.737	2.883	-1.301	-0.638371	2.11889
0077T	T	1.379	-0.64	1.379	61	1.122	0.514	1.762	-0.865	-0.627266	1.35156
0229C	C	0.58	-3.63	1.428	60	-2.425	0.217	1.205	-0.363	-0.625862	0.1
0293C	C	-1.661	-2.836	-2.938	60	-3.248	-0.631	-0.412	1.03	-0.620108	-0.363188
0055T	T	-3.592	-4.407	-3.592	62	-2.228	-1.374	2.179	2.218	-0.617483	-0.50329
0096T	T	-2.757	-1.48	-2.757	65	-0.948	-1.064	0.532	1.693	-0.614073	-1.14392
0295T	T	-1.143	0.519	-1.143	59	0.192	-0.452	-0.327	0.691	-0.604549	1.33141
0201T	T	0.122	3.051	0.122	66	-0.231	0.049	-3.282	-0.073	-0.598361	-0.0239266
0279C	C	-1.043	0.912	0.314	61	-0.717	-0.422	-1.629	0.621	-0.595398	0.680921
0053T	T	-3.805	-0.723	-3.805	63	-1.608	-1.574	-0.885	2.231	-0.586334	-3.08575
0296T	T	-2.292	1.78	-2.292	60	0.046	-0.957	-1.734	1.335	-0.582461	0.75
0046T	T	1.101	0.131	1.101	49	0.865	0.46	0.734	-0.641	-0.582198	-4.89313
0276C	C	-4.718	-3.683	1.625	61	-1.802	-2.052	1.881	2.666	-0.56507	-0.723866
0228C	C	-4.61	-1.782	-2.087	61	-3.846	-2.015	-2.064	2.595	-0.562907	-1.45623
0001C	C	-3.364	-2.331	-4.473	79	-2.911	-1.564	-0.58	1.8	-0.535077	-0.772201
0057T	T	-2.429	-3.963	-2.429	64	-1.68	-1.15	2.283	1.279	-0.526554	-0.322735
0286T	T	-2.498	-5.606	-2.498	55	0.085	-1.183	5.691	1.315	-0.526421	-0.23457
0079C	C	-0.846	-0.751	-1.141	68	-0.594	-0.401	0.157	0.445	-0.526005	-0.592543
0027C	C	13.21	-8.061	11.25	72	-5.618	6.273	2.443	-6.937	-0.525132	0.860563
0081C	C	-0.877	-0.773	-1.436	64	-2.171	-0.418	-1.398	0.459	-0.523375	-0.59379
0231C	C	-3.025	5.096	-1.964	63	-1.689	-1.453	-6.785	1.572	-0.519669	0.308477
0284C	C	1.631	0.72	0.044	60	-1.308	0.789	-2.028	-0.842	-0.516248	-1.16944
0252C	C	3.003	-1.733	1.812	63	-0.847	1.506	0.886	-1.497	-0.498501	0.86382
0017C	C	-0.159	-3.138	-1.35	77	-1.788	-0.08	1.35	0.079	-0.496855	-0.0251753
0064T	T	-1.792	-0.983	-1.792	63	-1.116	-0.934	-0.133	0.858	-0.478795	-0.872838
0021T	T	0.485	-1.644	0.485	70	-1.895	0.253	-0.251	-0.232	-0.478351	0.141119
0056T	T	-1.7	-0.605	-1.7	66	-0.314	-0.904	0.291	0.796	-0.468235	-1.3157
0221C	C	0.451	-2.475	-4.299	61	-4.739	0.241	-2.264	-0.21	-0.465632	0.0848485
0066T	T	-2.81	-0.256	-2.81	63	-1.814	-1.51	-1.558	1.3	-0.462633	-5.07812
0297C	C	-1.661	-0.312	-2.507	60	0.116	-0.898	0.428	0.763	-0.459362	-2.44551
0291C	C	2.673	-0.018	1.377	61	-0.856	1.545	-0.838	-1.128	-0.421998	62.6667
0002C	C	2.642	-0.361	1.525	64	-0.367	1.541	-0.006	-1.101	-0.41673	3.04986
0265T	T	0.425	-2.834	0.425	60	-0.09	0.249	2.744	-0.176	-0.414118	0.062103
0011T	T	1.156	-1.145	1.156	59	-1.065	0.681	0.08	-0.475	-0.4109	0.414847
0003T	T	1.44	-1.852	1.44	57	-1.758	0.886	0.094	-0.554	-0.384722	0.299136
0059T	T	-4.425	-4.256	-4.425	31	-0.292	-2.736	3.964	1.689	-0.381695	-0.396852
0212C	C	0.79	-2.428	-0.527	59	0.178	0.503	2.606	-0.287	-0.363291	0.118204
0066C	C	-2.252	-1.347	1.542	62	-0.393	-1.464	0.954	0.788	-0.349911	-0.585004
0246T	T	-2.264	2.377	-2.264	58	-0.314	-1.485	-2.691	0.779	-0.344081	0.327724
0041C	C	-2.077	1.863	-3.398	73	1.477	-1.369	-0.386	0.708	-0.340876	0.380032
0058T	T	-3.229	-2.729	-3.229	-301	0.588	-2.151	3.317	1.078	-0.333849	-0.395016
0067T	T	0.66	-3.562	0.66	56	-0.198	0.445	3.364	-0.215	-0.325758	0.0603593
0284T	T	0.302	-0.292	0.302	60	-2.412	0.204	-2.12	-0.098	-0.324503	0.335616
0204C	C	-0.794	-1.337	-1.898	57	-0.687	-0.57	0.65	0.224	-0.282116	-0.167539
0269T	T	1.053	0.279	1.053	60	0.303	0.757	0.024	-0.296	-0.281102	-1.06093
0038T	T	0.454	-2.882	0.454	62	-2.394	0.342	0.488	-0.112	-0.246696	0.0388619
0294T	T	0.485	-1.803	0.485	60	-1.61	0.373	0.193	-0.112	-0.230928	0.0621187
0044T	T	-1.993	-1.69	-1.993	59	-0.991	-1.556	0.699	0.437	-0.219267	-0.25858
0288T	T	0.674	1.605	0.674	60	0.974	0.534	-0.631	-0.14	-0.207715	-0.0872274
0037T	T	-2.706	-0.819	-2.706	63	-1.139	-2.15	-0.32	0.556	-0.205469	-0.678877
0231T	T	-3.274	0.399	-3.274	59	0.778	-2.629	0.379	0.645	-0.197007	1.61654
0054C	C	-2.425	-3.809	0.927	77	-0.966	-1.95	2.843	0.475	-0.195876	-0.124705
0246C	C	-2.477	-1.442	-0.331	65	-0.576	-2.025	0.866	0.452	-0.182479	-0.313454
0060C	C	-3.227	-1.332	0.138	69	-2.991	-2.644	-1.659	0.583	-0.180663	-0.437688
0253T	T	1.204	-2.838	1.204	60	-2.216	0.987	0.622	-0.217	-0.180233	0.0764623
0248C	C	-2.819	-1.621	1.812	59	1.361	-2.327	2.982	0.492	-0.17453	-0.303516
0293T	T	2.578	-0.879	2.578	60	-0.664	2.132	0.215	-0.446	-0.173002	0.507395
0056C	C	-2.257	-1.353	0.037	73	-3.193	-1.892	-1.84	0.365	-0.161719	-0.269771
0072T	T	-0.985	0.427	-0.985	77	-2.074	-0.841	-2.501	0.144	-0.146193	0.337237
0029T	T	2.653	-0.202	2.653	64	0.079	2.276	0.281	-0.377	-0.142103	1.86634
0039C	C	-2.802	-0.722	-3.892	70	-0.625	-2.425	0.097	0.377	-0.134547	-0.522161
0296C	C	-1.661	0.782	-0.8	60	1.946	-1.439	1.164	0.222	-0.133654	0.283887
0242C	C	-2.257	-1.032	-3.605	58	-1.291	-1.988	-0.259	0.269	-0.119185	-0.260659
0295C	C	-1.661	-5.669	-4.72	65	-5.857	-1.465	-0.188	0.196	-0.118001	-0.034574
0090C	C	0.085	-1.105	-3.419	67	-1.084	0.076	0.021	-0.009	-0.105882	0.0081448
0001T	T	-1.546	-0.013	-1.546	70	-0.725	-1.388	-0.712	0.158	-0.102199	-12.1538
0272T	T	1.307	-0.331	1.307	61	-0.75	1.178	-0.419	-0.129	-0.0986993	0.389728
0015C	C	-1.791	0.318	-3.144	74	-0.063	-1.615	-0.381	0.176	-0.0982691	0.553459
0230T	T	-1.1	-3.686	-1.1	56	4.614	-0.995	8.3	0.105	-0.0954545	-0.0284862
0048C	C	-1.275	-2.235	-2.446	69	-2.038	-1.162	0.197	0.113	-0.0886275	-0.0505593
0006C	C	-1.488	-2.921	-2.869	63	-2.099	-1.373	0.822	0.115	-0.0772849	-0.0393701
0040T	T	4.042	0.492	4.042	53	0.717	3.745	0.225	-0.297	-0.0734785	-0.603659
0291T	T	2.562	-4.635	2.562	60	-4.44	2.383	0.195	-0.179	-0.0698673	0.0386192
0069T	T	-1.542	-2.378	-1.542	61	0.231	-1.435	2.609	0.107	-0.0693904	-0.0449958
0045T	T	-2.332	-1.683	-2.332	58	-1.004	-2.172	0.679	0.16	-0.0686106	-0.0950683
0091C	C	-2.011	-0.286	-0.211	70	-0.872	-1.888	-0.586	0.123	-0.0611636	-0.43007
0102C	C	-2.593	-0.348	-3.701	66	-1.624	-2.436	-1.276	0.157	-0.0605476	-0.451149
0068C	C	-1.139	-1.471	-1.779	66	-1.22	-1.073	0.251	0.066	-0.0579456	-0.0448674
0297T	T	1.63	-2.14	1.63	60	-1.945	1.537	0.195	-0.093	-0.0570552	0.0434579
0088C	C	-2.72	0.089	0.939	70	-1.065	-2.584	-1.154	0.136	-0.05	1.52809
0035T	T	1.67	-0.013	1.67	66	0.183	1.59	0.196	-0.08	-0.0479042	6.15385
0239C	C	-2.224	-1.42	-1.356	62	0.144	-2.127	1.564	0.097	-0.0436151	-0.0683099
0275T	T	-2.373	-2.154	-2.373	56	-0.457	-2.296	1.697	0.077	-0.0324484	-0.0357474
0016C	C	1.655	-1.322	0.527	83	-1.462	1.62	-0.14	-0.035	-0.021148	0.026475
0257T	T	-0.957	-1.726	-0.957	50	-3.269	-0.938	-1.543	0.019	-0.0198537	-0.0110081
0292T	T	1.971	-1.208	1.971	60	-1.249	1.985	-0.041	0.014	0.00710299	-0.0115894
0100C	C	0.608	-0.931	-1.514	72	-3.228	0.62	-2.297	0.012	0.0197368	-0.0128894
0238T	T	-2.041	-0.667	-2.041	60	-1.806	-2.085	-1.139	-0.044	0.0215581	0.065967
0043C	C	-2.296	-2.198	-3.532	70	-1.706	-2.357	0.492	-0.061	0.0265679	0.0277525
0005C	C	-2.206	-0.81	-3.509	70	-0.647	-2.303	0.163	-0.097	0.043971	0.119753
0236C	C	-0.744	-0.625	-1.403	65	3.137	-0.795	3.762	-0.051	0.0685484	0.0816
0022C	C	-1.764	1.846	-3.192	83	1.979	-1.913	0.133	-0.149	0.0844671	-0.0807151
0227C	C	-1.439	-1.241	-4.242	61	0.625	-1.594	1.866	-0.155	0.107714	0.124899
0049T	T	-1.081	-1.817	-1.081	63	-1.036	-1.212	0.781	-0.131	0.121184	0.0720969
0091T	T	-1.562	-2.003	-1.562	67	-3.108	-1.767	-1.105	-0.205	0.131242	0.102346
0050C	C	-2.211	0.893	-3.542	77	-0.156	-2.519	-1.049	-0.308	0.139303	-0.344905
0078C	C	-1.671	-0.466	-5.12	70	-1.33	-1.91	-0.864	-0.239	0.143028	0.512876
0012C	C	-2.405	1.229	-3.73	72	1.41	-2.766	0.181	-0.361	0.150104	-0.293735
0029C	C	-1.069	0.37	-2.304	74	0.685	-1.249	0.315	-0.18	0.168382	-0.486486
0005T	T	-0.988	-1.013	-0.988	66	-1.061	-1.169	-0.048	-0.181	0.183198	0.178677
0014C	C	-2.123	-0.928	-3.522	74	-1.242	-2.519	-0.314	-0.396	0.186528	0.426724
0020C	C	0.539	-1.185	-0.742	78	-0.928	0.642	0.257	0.103	0.191095	-0.0869198
0089T	T	2.299	-2.724	2.299	62	-1.077	2.745	1.647	0.446	0.193997	-0.16373
0233C	C	-0.74	-0.99	-1.17	60	-1.3	-0.888	-0.31	-0.148	0.2	0.149495
0200T	T	-0.652	0.047	-0.652	62	-1.498	-0.828	-1.545	-0.176	0.269939	-3.74468
0036C	C	-1.552	-2.092	-2.984	73	-1.279	-1.971	0.813	-0.419	0.269974	0.200287
0076C	C	-0.966	3.099	-1.476	58	-1.636	-1.227	-4.735	-0.261	0.270186	-0.0842207
0035C	C	0.444	0.065	-0.847	73	0.122	0.577	0.057	0.133	0.29955	2.04615
0103C	C	-2.387	-3.52	-1.977	63	-0.427	-3.161	3.093	-0.774	0.324256	0.219886
0093T	T	-0.768	-1.566	-0.768	62	-0.646	-1.058	0.92	-0.29	0.377604	0.185185
0298T	T	-0.325	-3.455	-0.325	61	-3.618	-0.458	-0.163	-0.133	0.409231	0.0384949
0016T	T	1.584	-1.555	1.584	46	-0.119	2.234	1.436	0.65	0.410354	-0.418006
0039T	T	-1.236	-1.273	-1.236	60	-0.725	-1.751	0.548	-0.515	0.416667	0.404556
0242T	T	-1.388	-0.066	-1.388	57	-1.4	-1.981	-1.334	-0.593	0.427233	8.98485
0037C	C	-1.46	-1.028	-2.869	71	-0.903	-2.101	0.125	-0.641	0.439041	0.623541
0059C	C	-1.867	-2.921	-0.53	71	-1.603	-2.69	1.318	-0.823	0.440814	0.281753
0093C	C	-0.365	-0.652	0.436	65	-2.003	-0.526	-1.351	-0.161	0.441096	0.246933
0232C	C	-0.74	0.485	1.018	65	-0.733	-1.07	-1.218	-0.33	0.445946	-0.680412
0244C	C	-1.973	2.735	-4.047	61	-1.285	-2.942	-4.02	-0.969	0.49113	-0.354296
0292C	C	-1.661	-2.416	-3.027	61	-2.844	-2.478	-0.428	-0.817	0.491872	0.338162
0288C	C	0.689	0.309	-1.134	63	0.353	1.03	0.044	0.341	0.49492	1.10356
0083C	C	-2.34	-2.287	-1.884	67	0.646	-3.676	2.933	-1.336	0.57094	0.584171
0264T	T	1.053	0.209	1.053	59	-2.818	1.662	-3.027	0.609	0.578348	2.91388
0018T	T	-1.026	1.25	-1.026	71	0.664	-1.625	-0.586	-0.599	0.583821	-0.4792
0004C	C	-1.534	-0.803	-3.003	74	-1.399	-2.445	-0.596	-0.911	0.593872	1.1345
0274T	T	1.519	0.373	1.519	59	-3.593	2.439	-3.966	0.92	0.605662	2.46649
0051C	C	-0.654	-1.206	-1.844	74	-0.522	-1.061	0.684	-0.407	0.622324	0.337479
0206C	C	-0.718	-1.592	-1.319	56	-1.134	-1.171	0.458	-0.453	0.630919	0.284548
0300T	T	0.155	-2.662	0.155	60	-3.239	0.253	-0.577	0.098	0.632258	-0.0368144
0217T	T	1.127	0.299	1.127	60	0.348	1.859	0.049	0.732	0.649512	2.44816
0239T	T	-1.575	-3.141	-1.575	59	3.674	-2.631	6.815	-1.056	0.670476	0.336199
0018C	C	-0.606	-0.548	-1.989	76	-0.432	-1.03	0.116	-0.424	0.69967	0.773723
0258C	C	-1.241	-1.273	-1.893	62	-0.928	-2.126	0.345	-0.885	0.713135	0.695208
0004T	T	-1.219	-2.384	-1.219	65	-0.821	-2.118	1.563	-0.899	0.73749	0.377097
0235C	C	-1.114	-1.875	-3.56	59	-1.433	-1.95	0.442	-0.836	0.750449	0.445867
0085T	T	0.672	0.686	0.672	57	-0.156	1.177	-0.842	0.505	0.751488	0.736152
0058C	C	-1.098	-2.512	-0.393	74	-2.13	-1.952	0.382	-0.854	0.777778	0.339968
0032T	T	-0.477	-3.049	-0.477	64	-1.854	-0.848	1.195	-0.371	0.777778	0.121679
0207T	T	0.437	0.289	0.437	53	-0.761	0.782	-1.05	0.345	0.789474	1.19377
0021C	C	-1.092	-1.567	-2.339	73	-0.917	-1.965	0.65	-0.873	0.799451	0.557116
0073C	C	0.506	0.268	0.304	77	-0.191	0.932	-0.459	0.426	0.841897	1.58955
0027T	T	-0.213	-1.63	-0.213	64	-1.555	-0.393	0.075	-0.18	0.84507	0.110429
0096C	C	-0.495	-2.869	-0.468	67	-1.109	-0.922	1.76	-0.427	0.862626	0.148832
0006T	T	-1.344	-1.854	-1.344	57	-2.218	-2.544	-0.364	-1.2	0.892857	0.647249
0036T	T	-0.715	-1.197	-0.715	66	-0.722	-1.355	0.475	-0.64	0.895105	0.53467
0095T	T	-0.503	-1.233	-0.503	58	0.09	-0.958	1.323	-0.455	0.904573	0.369019
0207C	C	-1.164	-1.605	-2.072	57	0.522	-2.235	2.127	-1.071	0.920103	0.66729
0255T	T	0.217	-0.888	0.217	59	-0.738	0.417	0.15	0.2	0.921659	-0.225225
0080T	T	-0.556	-0.77	-0.556	63	1.05	-1.14	1.82	-0.584	1.05036	0.758442
0282C	C	-0.809	-2.651	1.852	127	-0.982	-1.669	1.669	-0.86	1.06304	0.324406
0263C	C	-0.678	-6.905	4.956	60	-0.48	-1.401	6.425	-0.723	1.06637	0.104707
0071T	T	-0.285	-2.447	-0.285	56	-3.297	-0.593	-0.85	-0.308	1.0807	0.125868
0050T	T	-0.408	-1.098	-0.408	73	-1.518	-0.852	-0.42	-0.444	1.08824	0.404372
0217C	C	-0.645	-0.719	-3.334	60	-0.2	-1.365	0.519	-0.72	1.11628	1.00139
0273C	C	-2.201	-3.103	-4.718	60	-5.495	-4.741	-2.392	-2.54	1.15402	0.818563
0249C	C	0.416	-0.803	-1.492	61	1.218	0.912	2.021	0.496	1.19231	-0.617684
0023C	C	0.764	-0.239	-0.384	75	-0.356	1.717	-0.117	0.953	1.24738	-3.98745
0260T	T	0.217	-0.888	0.217	59	-1.896	0.489	-1.008	0.272	1.25346	-0.306306
0274C	C	-0.718	-1.384	-0.246	61	-2.594	-1.636	-1.21	-0.918	1.27855	0.663295
0210C	C	-0.856	-0.712	-0.363	57	0.62	-1.951	1.332	-1.095	1.27921	1.53792
0084C	C	-0.73	-0.634	-3.684	65	-1.903	-1.882	-1.269	-1.152	1.57808	1.81703
0087T	T	0.789	-3.882	0.789	66	-1.196	2.113	2.686	1.324	1.67807	-0.341061
0038C	C	-0.805	-2.355	-2.14	70	-2.047	-2.164	0.308	-1.359	1.6882	0.57707
0209C	C	-0.821	-3.799	3.004	60	-1.927	-2.325	1.872	-1.504	1.83191	0.395894
0285T	T	0.674	1.34	0.674	56	-4.563	1.914	-5.903	1.24	1.83976	0.925373
0216T	T	0.63	-4.223	0.63	60	-2.537	1.871	1.686	1.241	1.96984	-0.293867
0028C	C	-0.448	0.935	-1.953	67	0.208	-1.5	-0.727	-1.052	2.34821	-1.12513
0043T	T	-0.222	-0.76	-0.222	63	-1.105	-0.766	-0.345	-0.544	2.45045	0.715789
0228T	T	-0.181	-1.594	-0.181	57	-1.307	-0.643	0.287	-0.462	2.55249	0.289837
0017T	T	-0.104	-0.637	-0.104	69	-0.738	-0.393	-0.101	-0.289	2.77885	0.453689
0026C	C	-0.517	-1.038	-1.836	66	-0.533	-1.986	0.505	-1.469	2.84139	1.41522
0235T	T	0.726	-1.215	0.726	58	-3.681	2.821	-2.466	2.095	2.88567	-1.72428
0069C	C	-0.422	-4.844	-1.439	69	0.537	-1.671	5.381	-1.249	2.95972	0.257845
0101C	C	-0.138	-2.041	-3.951	67	-0.774	-0.549	1.267	-0.411	2.97826	0.201372
0047T	T	-0.238	-0.35	-0.238	61	0.766	-0.969	1.116	-0.731	3.07143	2.08857
0300C	C	-0.305	-2.838	-1.616	61	-3.553	-1.349	-0.715	-1.044	3.42295	0.367865
0007C	C	-0.617	-0.794	-1.894	67	-0.198	-2.828	0.596	-2.211	3.58347	2.78463
0101T	T	-0.146	-3.083	-0.146	63	-0.512	-0.688	2.571	-0.542	3.71233	0.175803
0057C	C	-0.339	-1.652	-0.247	75	-0.682	-1.675	0.97	-1.336	3.941	0.808717
0213C	C	-0.189	-2.758	-1.883	58	-2.02	-0.975	0.738	-0.786	4.15873	0.284989
0061T	T	-0.416	-0.635	-0.416	68	-0.11	-2.182	0.525	-1.766	4.24519	2.7811
0044C	C	-0.333	-0.053	-1.559	70	0.466	-1.761	0.519	-1.428	4.28829	26.9434
0270C	C	0.577	-0.157	-0.327	63	-0.351	3.408	-0.194	2.831	4.90641	-18.0318
0049C	C	-0.353	-1.659	-1.523	66	-0.034	-2.142	1.625	-1.789	5.06799	1.07836
0024C	C	-0.212	-1.191	-1.597	76	-0.327	-1.404	0.864	-1.192	5.62264	1.00084
0063C	C	-0.142	-2.609	1.211	68	-0.185	-0.997	2.424	-0.855	6.02113	0.327712
0019C	C	-0.131	-0.404	-1.533	72	0.841	-0.955	1.245	-0.824	6.29008	2.0396
0077C	C	-0.188	-1.417	-3.17	69	3.512	-1.401	4.929	-1.213	6.45213	0.856034
0240C	C	-0.215	-1.897	-3.244	60	0.133	-1.603	2.03	-1.388	6.45581	0.731682
0070C	C	-0.13	-4.897	-1.145	70	-2.864	-1.094	2.033	-0.964	7.41538	0.196855
0042T	T	-0.068	-1.65	-0.068	42	-0.51	-0.638	1.14	-0.57	8.38235	0.345455
0078T	T	0.08	0.291	0.08	65	-0.584	0.777	-0.875	0.697	8.7125	2.39519
0011C	C	0.058	-2.291	-1.263	65	-2.324	0.638	-0.033	0.58	10	-0.253165
0208C	C	-0.162	1.005	-2.228	60	-1.247	-1.87	-2.252	-1.708	10.5432	-1.6995
0219C	C	-0.146	-4.277	-0.432	61	-0.859	-1.857	3.418	-1.711	11.7192	0.400047
0236T	T	-0.223	1.874	-0.223	57	0.253	-2.946	-1.621	-2.723	12.2108	-1.45304
0082C	C	-0.128	-0.291	-3.747	69	0.674	-1.708	0.965	-1.58	12.3438	5.42955
0241C	C	-0.121	-3.091	-3.523	59	-0.902	-1.766	2.189	-1.645	13.595	0.53219
0080C	C	0.069	-2.148	-2.216	70	0.144	1.391	2.292	1.322	19.1594	-0.615456
0073T	T	0.061	-1.122	0.061	70	0.248	1.583	1.37	1.522	24.9508	-1.35651
0258T	T	0.012	3.973	0.012	59	-3.098	0.881	-7.071	0.869	72.4167	0.218726
0237C	C	0	-0.271	-1.426	62	0.258	2.168	0.529	2.168		-8
0008C	C	0	-1.596	-1.374	75	-0.171	-0.713	1.425	-0.713		0.446742

## Sheet: Variables
Variables	Signification
Ident	ID of the child
Statut	Status: case or control
WHZM0est	Estimated weight for height z-score at the enrolment (calculated with the estimated pre-diarrhea body weight)
HAZM0	Height for age z-score at the enrolment
WHZM0	weight for height z-score at the enrolment (calculated with the body weight at the enrolment)
delM2	Duration of follow-up in days (from enrolment to the second follow-up visit)
HAZM2	Height for age z-score 2 month after the enrolment
WHZM2	Changes in Height for age z-score from enrolment to the second follow-up visit
DHAZM2	Weight for height z-score 2 month after the enrolment
DWHZM2	Changes in Weight for Height z-score from enrolment to the second follow-up visit
